# Supplementary material for: 5-Chloro-7-methyl-2-phenyl-3-phenyl­sulfinyl-1-benzofuran
Source: Acta Crystallogr Sect E Struct Rep Online. 2009 Jul 4;65(Pt 8):o1767. doi: 10.1107/S1600536809024763 (PMC2977311; doi:10.1107/S1600536809024763)
Supplement: Supplementary file 2 [file e-65-o1767-Isup2.hkl]

# 
# h,k,l, Fc-squared, Fo-squared, sigma(Fo-squared) and status flag 
# 
data_I
_shelx_title ' 09T IN P-1' 
_shelx_refln_list_code          4 
_shelx_F_calc_maximum      179.94 
_exptl_crystal_F_000       380.00 
_reflns_d_resolution_high  0.8107 
 
loop_ 
 _symmetry_equiv_pos_as_xyz 
 'x, y, z' 
 '-x, -y, -z' 
 
_cell_length_a     8.2240 
_cell_length_b    10.1690 
_cell_length_c    11.0830 
_cell_angle_alpha  68.771 
_cell_angle_beta   78.050 
_cell_angle_gamma  81.483 
 
_shelx_F_squared_multiplier     1.000 
 
loop_ 
 _refln_index_h 
 _refln_index_k 
 _refln_index_l 
 _refln_F_squared_calc 
 _refln_F_squared_meas 
 _refln_F_squared_sigma 
 _refln_observed_status 
   1   0   0      997.14      997.71      9.24 o 
   2   0   0       85.03       82.30      2.88 o 
   3   0   0        3.77        5.58      0.78 o 
   4   0   0       60.45       67.41      1.95 o 
   5   0   0      324.54      319.15      4.31 o 
   6   0   0      353.48      347.31      4.87 o 
   7   0   0       30.42       27.33      3.04 o 
   8   0   0      129.43      122.73      4.50 o 
   9   0   0      298.40      288.72      9.42 o 
  -9   1   0        4.89        5.47      3.65 o 
  -8   1   0        9.49        5.77      3.34 o 
  -7   1   0       30.24       31.91      4.25 o 
  -6   1   0      921.47      918.73      9.81 o 
  -5   1   0      268.92      264.10      3.97 o 
  -4   1   0       33.77       32.68      1.74 o 
  -3   1   0      456.81      447.26      4.85 o 
  -2   1   0      202.96      226.85      3.25 o 
  -1   1   0     2476.58     2586.83     22.81 o 
   0   1   0      265.30      243.40      3.11 o 
   1   1   0      538.27      512.53      6.12 o 
   2   1   0     4908.65     4771.06     50.47 o 
   3   1   0       11.89        5.57      0.72 o 
   4   1   0       58.05       57.51      3.17 o 
   5   1   0      189.78      193.47      3.12 o 
   6   1   0       97.49       86.64      3.50 o 
   7   1   0        8.83        6.30      2.19 o 
   8   1   0        5.96        3.81      3.80 o 
   9   1   0      111.45      120.81      4.71 o 
  -9   2   0       14.66       13.07      3.95 o 
  -8   2   0        0.04       -4.10      2.74 o 
  -7   2   0       36.99       39.40      2.34 o 
  -6   2   0        0.72        3.18      2.76 o 
  -5   2   0      204.88      218.93      3.89 o 
  -4   2   0      464.32      495.87      5.79 o 
  -3   2   0      186.17      211.12      3.04 o 
  -2   2   0      764.86      741.08      8.80 o 
  -1   2   0     3750.31     3848.04     33.45 o 
   0   2   0     3516.28     3601.64     43.18 o 
   1   2   0     3279.24     3134.13     27.31 o 
   2   2   0     1111.37     1050.86     13.71 o 
   3   2   0      515.34      529.79      6.29 o 
   4   2   0     2698.50     2734.47     30.19 o 
   5   2   0      247.19      243.87      4.83 o 
   6   2   0       37.82       35.67      3.04 o 
   7   2   0        5.00        4.91      2.19 o 
   8   2   0      104.93      100.60      4.15 o 
   9   2   0        0.13       -1.48      3.50 o 
  -8   3   0       80.36       78.11      5.17 o 
  -7   3   0      366.23      360.75      6.88 o 
  -6   3   0       38.44       41.05      2.46 o 
  -5   3   0       25.59       38.47      2.22 o 
  -4   3   0      114.47      145.03      4.25 o 
  -3   3   0      686.03      832.85      8.53 o 
  -2   3   0      417.01      402.29      4.61 o 
  -1   3   0     2878.13     2921.11     25.67 o 
   0   3   0      346.68      388.04      4.50 o 
   1   3   0       50.85       58.88      1.60 o 
   2   3   0      506.80      437.46      4.66 o 
   3   3   0      307.46      293.35      3.12 o 
   4   3   0        0.87        4.77      1.41 o 
   5   3   0        3.51        7.97      1.90 o 
   6   3   0       45.94       39.65      2.85 o 
   7   3   0      262.50      253.59      5.79 o 
   8   3   0      111.29      114.82      4.37 o 
   9   3   0       39.74       41.67      3.80 o 
  -9   4   0       59.33       62.00      5.77 o 
  -8   4   0      204.83      204.84      8.21 o 
  -7   4   0      252.70      243.45      6.23 o 
  -6   4   0      313.22      297.96      6.23 o 
  -5   4   0        0.14        0.87      1.69 o 
  -4   4   0      104.33      106.58      3.17 o 
  -3   4   0        3.53        1.87      1.20 o 
  -2   4   0       56.99       58.77      3.13 o 
  -1   4   0      445.12      481.07      5.37 o 
   0   4   0      828.96      916.21      8.89 o 
   1   4   0     2090.83     2179.78     19.48 o 
   2   4   0      780.30      738.05      8.13 o 
   3   4   0     2032.18     1957.07     21.88 o 
   4   4   0        2.80        3.56      3.35 o 
   5   4   0       23.23       23.88      2.41 o 
   6   4   0        0.09        2.98      2.58 o 
   7   4   0        0.23        1.93      2.33 o 
   8   4   0       93.51       96.43      4.37 o 
   9   4   0      135.32      146.21      5.24 o 
  -8   5   0       68.44       73.24      5.47 o 
  -7   5   0       17.67       16.67      3.01 o 
  -6   5   0      131.52      126.17      6.69 o 
  -5   5   0       36.29       42.68      3.33 o 
  -4   5   0       43.63       41.59      2.49 o 
  -3   5   0     1992.66     2050.88     19.11 o 
  -2   5   0      495.55      456.84      6.10 o 
  -1   5   0       24.66       46.20      2.10 o 
   0   5   0      130.57      158.76      2.91 o 
   1   5   0      106.41      119.55      2.46 o 
   2   5   0      330.55      325.76      4.14 o 
   3   5   0     2703.04     2660.69     37.35 o 
   4   5   0       25.39       17.22      1.91 o 
   5   5   0       19.91       18.36      2.10 o 
   6   5   0      317.05      319.33      8.81 o 
   7   5   0       30.31       33.70      3.20 o 
   8   5   0       26.53       28.59      3.33 o 
   9   5   0        1.27       -3.47      2.92 o 
  -8   6   0      117.16      124.91      6.99 o 
  -7   6   0      247.27      243.44      9.12 o 
  -6   6   0       40.05       41.33      5.17 o 
  -5   6   0       62.00       57.36      3.87 o 
  -4   6   0        0.00       -0.92      1.79 o 
  -3   6   0      172.97      173.52      3.75 o 
  -2   6   0      195.68      192.73      3.75 o 
  -1   6   0      109.11      109.21      2.99 o 
   0   6   0      267.21      302.41      4.37 o 
   1   6   0       37.90       31.47      1.98 o 
   2   6   0      574.00      529.23      7.14 o 
   3   6   0       50.35       46.35      2.21 o 
   4   6   0        3.14        0.03      1.68 o 
   5   6   0       14.45       18.34      2.24 o 
   6   6   0      171.11      171.02      5.02 o 
   7   6   0       76.35       83.64      4.02 o 
   8   6   0       80.45       75.68      4.02 o 
  -7   7   0        1.84       -2.13      3.95 o 
  -6   7   0       22.07       16.41      4.25 o 
  -5   7   0       99.66       97.86      6.38 o 
  -4   7   0      746.72      714.51     16.11 o 
  -3   7   0      291.63      286.77      5.91 o 
  -2   7   0       22.19       24.00      2.14 o 
  -1   7   0      134.24      123.99      4.44 o 
   0   7   0       28.89       35.81      2.35 o 
   1   7   0      192.41      176.79      4.40 o 
   2   7   0      309.81      284.36     10.36 o 
   3   7   0       44.26       50.64      2.85 o 
   4   7   0       88.41       84.02      3.91 o 
   5   7   0      157.40      157.14      3.93 o 
   6   7   0        6.37        4.19      2.17 o 
   7   7   0       10.86        7.29      2.92 o 
   8   7   0        3.19       -1.92      2.75 o 
  -6   8   0       60.02       51.67      6.08 o 
  -5   8   0       84.14       93.61      6.69 o 
  -4   8   0        4.76        4.86      3.95 o 
  -3   8   0       25.18       32.52      4.86 o 
  -2   8   0        0.00        0.88      2.07 o 
  -1   8   0       47.30       56.35      3.43 o 
   0   8   0        2.52        1.74      2.19 o 
   1   8   0       36.21       37.18      2.77 o 
   2   8   0       11.63       10.50      1.74 o 
   3   8   0        0.36        2.43      3.95 o 
   4   8   0      113.21      110.93      5.17 o 
   5   8   0      275.61      277.18      5.27 o 
   6   8   0       28.77       28.53      2.90 o 
   7   8   0       12.59       13.60      5.93 o 
  -5   9   0        3.58        4.56      4.25 o 
  -4   9   0       85.35       69.29      6.08 o 
  -3   9   0        5.08        1.82      4.56 o 
  -2   9   0       34.88       44.68      5.47 o 
  -1   9   0      417.48      428.15      7.79 o 
   0   9   0      277.65      256.07      5.88 o 
   1   9   0      210.93      193.13      5.14 o 
   2   9   0       36.45       36.17      3.95 o 
   3   9   0       13.06       16.11      3.65 o 
   5   9   0        1.32        4.20      2.31 o 
   6   9   0       18.27       19.84      2.65 o 
  -4  10   0       15.15       16.11      4.56 o 
  -3  10   0       62.86       60.48      6.38 o 
  -2  10   0       81.79       94.21      7.29 o 
  -1  10   0        3.30        4.86      4.56 o 
   0  10   0       32.36       44.91      3.95 o 
   1  10   0       94.16       91.47      4.41 o 
   2  10   0        1.05        7.90      3.04 o 
   3  10   0      126.10      127.34      6.69 o 
   5  10   0       22.76       22.81      3.97 o 
  -2  11   0      132.98      139.50      8.21 o 
  -1  11   0       42.50       53.49      6.08 o 
   0  11   0        6.16        4.45      2.63 o 
   1  11   0        6.39        8.51      3.34 o 
   2  11   0        3.13        4.56      3.65 o 
   3  11   0       88.14       95.73      6.08 o 
   4  11   0       24.25       33.24      5.32 o 
  -2 -11   1       93.66       94.52      6.08 o 
  -1 -11   1      131.96      134.94      6.99 o 
   0 -11   1       38.73       43.16      5.47 o 
   1 -11   1       31.20       53.49      5.77 o 
  -5 -10   1       24.07       15.16      4.19 o 
  -4 -10   1       36.56       45.32      4.19 o 
  -2 -10   1       12.79        5.17      3.65 o 
  -1 -10   1       55.11       53.49      4.86 o 
   0 -10   1       82.46       81.75      6.38 o 
   1 -10   1       97.56       92.69      6.69 o 
   2 -10   1       50.41       45.59      5.47 o 
   3 -10   1      228.88      222.47      9.42 o 
   4 -10   1       12.73       28.26      5.17 o 
  -6  -9   1       14.89       18.32      3.36 o 
  -5  -9   1        1.95        5.12      4.36 o 
  -4  -9   1        0.40       -1.47      2.32 o 
  -2  -9   1      172.24      169.28      6.99 o 
  -1  -9   1       88.43       86.27      3.85 o 
   0  -9   1       52.16       53.92      4.86 o 
   1  -9   1       32.48       30.70      5.17 o 
   2  -9   1       71.21       62.00      6.08 o 
   3  -9   1      102.18      104.24      6.69 o 
   4  -9   1       53.41       49.23      5.77 o 
   5  -9   1        4.50        4.56      4.25 o 
  -7  -8   1       58.11       72.27      4.31 o 
  -6  -8   1        8.47        9.31      2.98 o 
  -5  -8   1       28.61       32.67      4.12 o 
  -4  -8   1        5.02        4.89      2.28 o 
  -3  -8   1      118.35      117.62      5.47 o 
  -2  -8   1        9.81        7.39      4.71 o 
  -1  -8   1        9.55        7.45      1.79 o 
   0  -8   1        1.52        4.22      3.16 o 
   1  -8   1       84.55       85.46      3.80 o 
   2  -8   1        6.74        0.61      3.34 o 
   3  -8   1       17.84       18.24      4.25 o 
   4  -8   1       69.72       65.04      6.08 o 
   5  -8   1        0.01       -5.93      3.95 o 
   6  -8   1        8.78       12.46      4.25 o 
  -8  -7   1       35.19       36.84      3.58 o 
  -7  -7   1       60.25       65.47      4.02 o 
  -6  -7   1       21.12       20.94      6.69 o 
  -5  -7   1        1.67       -0.02      2.14 o 
  -4  -7   1      207.60      198.78      4.24 o 
  -3  -7   1      171.69      169.59      6.08 o 
  -2  -7   1       14.71       13.70      1.93 o 
  -1  -7   1        3.65        4.21      1.65 o 
   0  -7   1       25.30       22.37      2.10 o 
   1  -7   1     1107.30     1085.35     11.56 o 
   2  -7   1      963.64      904.09     10.09 o 
   3  -7   1       91.87       84.66      6.38 o 
   4  -7   1       89.70       80.84      6.08 o 
   5  -7   1       23.37       19.15      4.56 o 
   6  -7   1        2.15        3.65      3.65 o 
   7  -7   1       74.07       71.42      6.08 o 
  -8  -6   1        1.57        2.08      2.92 o 
  -7  -6   1       35.27       39.37      5.01 o 
  -6  -6   1        0.34        2.03      2.41 o 
  -5  -6   1      349.85      352.62      6.96 o 
  -4  -6   1      570.18      570.04      7.41 o 
  -3  -6   1      321.45      317.63      5.02 o 
  -2  -6   1      169.66      171.02      4.46 o 
  -1  -6   1       25.74       32.00      2.04 o 
   0  -6   1      105.74      120.61      2.95 o 
   1  -6   1      245.39      258.25      4.38 o 
   2  -6   1       27.63       24.27      1.87 o 
   3  -6   1      212.18      211.31      4.11 o 
   4  -6   1       55.36       65.69      4.19 o 
   5  -6   1      349.73      330.75      7.20 o 
   6  -6   1      275.86      270.47      7.45 o 
   7  -6   1        0.13       -1.52      3.34 o 
   8  -6   1        6.12       11.85      4.25 o 
  -8  -5   1      189.25      183.04      5.75 o 
  -7  -5   1        0.67       -3.61      2.41 o 
  -6  -5   1       99.77      108.99      4.02 o 
  -5  -5   1      227.68      223.53      5.36 o 
  -4  -5   1        2.90        7.11      1.88 o 
  -3  -5   1      545.80      542.92      6.77 o 
  -2  -5   1      214.50      221.15      4.47 o 
  -1  -5   1      366.95      444.90      5.38 o 
   0  -5   1      761.16      739.87      7.88 o 
   1  -5   1      988.34     1108.52     11.49 o 
   2  -5   1        1.36        1.27      1.32 o 
   3  -5   1      373.18      390.15      5.32 o 
   4  -5   1        0.30       -2.14      2.12 o 
   5  -5   1        1.22        4.48      2.55 o 
   6  -5   1      497.88      513.00      9.03 o 
   7  -5   1      439.76      411.16      8.27 o 
   8  -5   1       16.66       17.33      7.45 o 
  -9  -4   1        7.40        5.55      5.17 o 
  -8  -4   1        5.80        5.21      4.25 o 
  -7  -4   1        0.29        1.43      2.19 o 
  -6  -4   1       24.95       36.02      2.99 o 
  -5  -4   1      723.24      761.94     12.92 o 
  -4  -4   1      255.99      266.85      8.51 o 
  -3  -4   1      134.23      120.02      2.17 o 
  -2  -4   1       56.65       54.14      2.12 o 
  -1  -4   1      433.74      450.70      7.17 o 
   0  -4   1      234.15      213.26      3.25 o 
   1  -4   1      182.62      260.19      3.71 o 
   2  -4   1      299.49      325.43      4.33 o 
   3  -4   1      488.73      509.30      6.65 o 
   4  -4   1      242.69      241.53      5.21 o 
   5  -4   1      329.51      336.68      6.66 o 
   6  -4   1      101.48      118.78      4.40 o 
   7  -4   1        3.45        1.37      2.41 o 
   8  -4   1       47.86       47.63      3.63 o 
   9  -4   1       60.75       59.87      6.38 o 
  -9  -3   1       78.10       78.30      4.31 o 
  -8  -3   1       18.62       15.79      4.25 o 
  -7  -3   1       35.38       33.66      2.99 o 
  -6  -3   1      147.44      161.40      4.59 o 
  -5  -3   1        5.76        7.56      3.34 o 
  -4  -3   1      741.95      701.97      9.56 o 
  -3  -3   1       70.74       66.00      2.57 o 
  -2  -3   1      863.95      824.39      8.30 o 
  -1  -3   1     1163.73     1110.12     10.35 o 
   0  -3   1      216.17      227.40      3.08 o 
   1  -3   1      146.33      174.92      2.72 o 
   2  -3   1      427.75      487.09      6.88 o 
   3  -3   1      885.05      981.50     14.29 o 
   4  -3   1      144.70      131.85      2.95 o 
   5  -3   1      805.80      835.19     10.89 o 
   6  -3   1      285.64      279.82      6.12 o 
   7  -3   1       34.99       36.64      3.20 o 
   8  -3   1        1.44        3.04      3.65 o 
   9  -3   1       22.02       22.19      4.56 o 
  -9  -2   1       89.23       90.68      4.67 o 
  -8  -2   1        3.25        1.71      4.10 o 
  -7  -2   1      109.63      114.19      4.23 o 
  -6  -2   1      373.61      356.87      6.65 o 
  -5  -2   1       76.20       76.95      3.20 o 
  -4  -2   1     1220.04     1244.40     15.04 o 
  -3  -2   1      868.70      868.93     10.75 o 
  -2  -2   1       32.59       40.77      1.61 o 
  -1  -2   1     3934.89     3633.73     38.79 o 
   0  -2   1     3330.06     3494.08     45.93 o 
   1  -2   1      452.13      502.23      6.66 o 
   2  -2   1      525.32      558.60      5.77 o 
   3  -2   1      161.22      197.43      2.99 o 
   4  -2   1      344.31      371.87      5.67 o 
   5  -2   1      126.60      116.13      2.86 o 
   6  -2   1       60.64       61.67      2.80 o 
   7  -2   1      503.69      508.43     13.98 o 
   8  -2   1       28.60       30.39      4.25 o 
   9  -2   1       46.90       48.32      5.17 o 
  -9  -1   1       71.63       78.54      4.23 o 
  -8  -1   1        0.02       -3.23      2.89 o 
  -7  -1   1      166.59      182.07      4.93 o 
  -6  -1   1       99.20      102.38      5.47 o 
  -5  -1   1        7.80        3.84      3.19 o 
  -4  -1   1     1636.73     1796.24     20.52 o 
  -3  -1   1      401.81      405.20      5.69 o 
  -2  -1   1    13766.73    12986.89    229.15 o 
  -1  -1   1     1226.89     1199.20     13.32 o 
   0  -1   1      907.90      911.21     10.31 o 
   1  -1   1       15.52       15.17      1.37 o 
   2  -1   1      114.25      123.25      2.79 o 
   3  -1   1       22.12       21.88      1.16 o 
   4  -1   1      432.43      432.51      8.17 o 
   5  -1   1        9.35       17.32      1.58 o 
   6  -1   1      163.95      162.35      3.45 o 
   7  -1   1      313.66      318.60      6.01 o 
   8  -1   1      110.09      106.37      5.47 o 
   9  -1   1      220.71      212.74      8.21 o 
  -9   0   1       67.55       69.38      4.23 o 
  -8   0   1       41.98       40.05      4.56 o 
  -7   0   1       23.20       28.18      2.77 o 
  -6   0   1        2.86        1.97      1.98 o 
  -5   0   1      175.41      153.15      2.94 o 
  -4   0   1       69.79       75.38      2.05 o 
  -3   0   1     5446.70     5312.71     45.79 o 
  -2   0   1    32379.68    29725.90    314.12 o 
  -1   0   1      718.64      666.38      6.43 o 
   0   0   1     1538.52     1484.26     13.86 o 
   1   0   1      152.03      181.93      2.68 o 
   2   0   1      505.09      547.62      5.38 o 
   3   0   1      897.63      925.00     10.85 o 
   4   0   1      160.63      169.25      3.95 o 
   5   0   1       29.19       28.99      1.69 o 
   6   0   1     1282.61     1284.51     12.79 o 
   7   0   1       62.98       65.14      3.42 o 
   8   0   1      171.30      171.11      6.99 o 
   9   0   1        2.79        8.81      3.65 o 
  -9   1   1       42.76       53.79      4.86 o 
  -8   1   1      531.45      527.41     16.11 o 
  -7   1   1       38.13       36.56      2.99 o 
  -6   1   1       62.97       58.14      3.80 o 
  -5   1   1       74.77       75.25      2.97 o 
  -4   1   1        5.38        3.81      0.98 o 
  -3   1   1       86.87       73.92      1.78 o 
  -2   1   1      452.62      499.91      7.82 o 
  -1   1   1     1953.44     1861.44     27.52 o 
   0   1   1      924.65      828.85      9.24 o 
   1   1   1     1017.56      994.39      9.01 o 
   2   1   1      132.19      141.25      1.73 o 
   3   1   1      591.36      606.47      6.07 o 
   4   1   1        5.39        6.53      0.88 o 
   5   1   1       10.05        6.29      1.10 o 
   6   1   1      955.47      921.29      9.68 o 
   7   1   1      177.65      181.00      4.83 o 
   8   1   1      383.86      394.27      7.41 o 
   9   1   1        3.15        4.86      3.65 o 
  10   1   1        3.66        0.61      3.95 o 
  -9   2   1       34.21       31.00      4.56 o 
  -8   2   1      127.99      127.51      4.50 o 
  -7   2   1       97.73       98.85      3.94 o 
  -6   2   1      558.33      532.60      6.72 o 
  -5   2   1      416.81      440.48      6.83 o 
  -4   2   1      400.34      397.93      5.76 o 
  -3   2   1       24.51       22.01      1.89 o 
  -2   2   1        8.83       11.52      0.91 o 
  -1   2   1     1453.09     1396.35     23.46 o 
   0   2   1      930.29      857.83      9.67 o 
   1   2   1      964.69      909.33      8.36 o 
   2   2   1     6322.87     5820.08     91.46 o 
   3   2   1     1140.62     1160.81     10.84 o 
   4   2   1       87.93       79.35      1.76 o 
   5   2   1        5.23        4.70      0.97 o 
   6   2   1       25.19       20.31      2.25 o 
   7   2   1        4.79        6.13      3.95 o 
   8   2   1      158.91      162.15      4.93 o 
   9   2   1       14.69       18.98      2.99 o 
  10   2   1      215.06      205.45      8.51 o 
  -9   3   1       24.40       25.23      4.25 o 
  -8   3   1       69.06       63.21      4.86 o 
  -7   3   1       36.90       46.08      3.07 o 
  -6   3   1      162.24      156.99      3.61 o 
  -5   3   1       23.18       32.31      2.04 o 
  -4   3   1      581.45      560.55      8.84 o 
  -3   3   1      577.15      559.04      6.14 o 
  -2   3   1       29.21       27.83      1.93 o 
  -1   3   1      386.24      364.04      4.08 o 
   0   3   1      420.02      370.86      4.03 o 
   1   3   1      659.96      630.18      6.14 o 
   2   3   1      563.35      512.65      5.19 o 
   3   3   1      247.40      231.65      2.95 o 
   4   3   1      194.98      181.61      2.49 o 
   5   3   1      624.33      587.71      6.35 o 
   6   3   1       38.37       40.94      3.50 o 
   7   3   1        9.32       12.59      2.46 o 
   8   3   1       39.11       37.29      4.10 o 
   9   3   1        3.41        1.05      2.77 o 
  -7   4   1        5.68        4.25      3.04 o 
  -6   4   1      444.51      478.81      6.60 o 
  -5   4   1       35.12       47.57      3.33 o 
  -4   4   1       30.54       28.72      2.46 o 
  -3   4   1      162.24      194.51      3.37 o 
  -2   4   1      481.36      518.46      8.96 o 
  -1   4   1     1741.10     1872.01     16.96 o 
   0   4   1     1571.06     1515.24     20.39 o 
   1   4   1        1.53        1.01      0.81 o 
   2   4   1       48.68       35.34      1.38 o 
   3   4   1       62.51       70.49      1.78 o 
   4   4   1        1.26        1.44      0.97 o 
   5   4   1       47.72       41.36      2.42 o 
   6   4   1      232.04      240.39      5.77 o 
   7   4   1      150.19      163.73      4.71 o 
   8   4   1        4.25        2.50      5.01 o 
   9   4   1       92.27       95.35      4.45 o 
  -7   5   1       52.59       52.27      5.47 o 
  -6   5   1      545.11      567.85     21.27 o 
  -5   5   1      830.04      826.04      9.53 o 
  -4   5   1      147.20      126.43      3.31 o 
  -3   5   1        3.05        2.45      1.93 o 
  -2   5   1      141.48      138.51      3.42 o 
  -1   5   1      127.95      159.76      2.95 o 
   0   5   1     2131.48     2054.42     29.50 o 
   1   5   1     2146.58     2037.82     24.22 o 
   2   5   1        2.13        1.94      1.48 o 
   3   5   1      391.14      363.43      4.43 o 
   4   5   1      467.70      432.93      6.84 o 
   5   5   1      164.06      160.64      3.58 o 
   6   5   1        3.30       -1.44      2.28 o 
   7   5   1       53.57       52.25      4.56 o 
   8   5   1      150.22      144.64      4.93 o 
   9   5   1      132.03      137.94      5.14 o 
  -7   6   1       66.98       68.08      6.08 o 
  -6   6   1      272.18      276.87      9.42 o 
  -5   6   1      499.17      484.65      8.22 o 
  -4   6   1      169.44      164.16      3.77 o 
  -3   6   1       74.98       71.85      2.88 o 
  -2   6   1      174.04      179.53      3.59 o 
  -1   6   1      199.81      191.37      3.48 o 
   0   6   1       24.53       26.62      1.69 o 
   1   6   1       71.14       75.28      2.23 o 
   2   6   1       36.61       39.26      3.16 o 
   3   6   1      167.73      157.33      3.85 o 
   4   6   1      720.74      693.93      9.66 o 
   5   6   1      442.96      448.93      7.01 o 
   6   6   1      107.96      119.95      3.58 o 
   7   6   1        7.37        3.87      2.41 o 
   8   6   1       31.80       36.48      3.50 o 
   9   6   1      116.91      121.57      5.02 o 
  -7   7   1       74.25       83.27      6.69 o 
  -6   7   1      113.36      106.68      6.69 o 
  -5   7   1        4.77        6.99      3.95 o 
  -4   7   1        1.86       -1.17      2.43 o 
  -3   7   1      168.76      167.57      4.75 o 
  -2   7   1      140.48      149.49      4.45 o 
  -1   7   1      352.63      326.90      6.19 o 
   0   7   1      286.42      245.19      5.17 o 
   1   7   1        3.77        4.28      1.42 o 
   2   7   1       74.29       64.13      2.42 o 
   3   7   1       13.53       14.07      1.69 o 
   4   7   1       34.67       37.79      2.68 o 
   5   7   1       38.17       39.94      2.49 o 
   6   7   1        2.08       -2.90      1.95 o 
   7   7   1        0.13       -2.89      2.47 o 
   8   7   1       37.85       44.34      3.58 o 
  -6   8   1        0.76        2.74      4.56 o 
  -5   8   1       12.41       13.07      4.56 o 
  -4   8   1        5.39        6.99      4.25 o 
  -3   8   1       86.29       91.33      4.09 o 
  -2   8   1        4.76        2.47      2.28 o 
  -1   8   1       39.38       41.35      6.08 o 
   0   8   1       89.46       87.78      3.72 o 
   1   8   1       39.26       46.14      3.20 o 
   2   8   1       47.80       47.91      3.20 o 
   3   8   1      527.67      486.76     17.93 o 
   4   8   1        8.01        6.35      3.50 o 
   5   8   1       85.99       86.26      3.26 o 
   6   8   1        0.16       -0.56      2.28 o 
   7   8   1      148.41      162.73      5.18 o 
   8   8   1      235.02      239.90      6.49 o 
  -5   9   1       19.40       24.92      5.17 o 
  -4   9   1       68.74       74.76      6.69 o 
  -3   9   1      611.62      604.80     15.20 o 
  -2   9   1      232.15      208.61      5.62 o 
  -1   9   1      123.82      111.33      7.14 o 
   0   9   1        0.05       -2.34      2.19 o 
   1   9   1       35.46       41.85      4.25 o 
   2   9   1       40.89       45.25      3.11 o 
   3   9   1        1.81        0.91      2.74 o 
   4   9   1       42.13       33.73      4.25 o 
   5   9   1       53.57       62.36      4.40 o 
   6   9   1      209.97      231.19      6.66 o 
   7   9   1      335.24      354.64      8.30 o 
  -4  10   1        4.48       -1.22      4.56 o 
  -3  10   1       82.10       87.22      7.29 o 
  -2  10   1      131.71      144.09      4.97 o 
  -1  10   1      206.47      188.00      7.75 o 
   0  10   1       88.83       93.19      4.15 o 
   1  10   1       24.75       37.37      3.33 o 
   2  10   1       12.88       12.55      2.77 o 
   3  10   1      141.75      138.28      6.69 o 
   4  10   1        3.93       -3.04      3.65 o 
   5  10   1      170.25      195.68      6.34 o 
   6  10   1        8.37        9.72      3.76 o 
  -3  11   1        0.12        1.82      4.86 o 
  -2  11   1       13.86       26.14      5.77 o 
  -1  11   1        4.43       12.83      2.92 o 
   0  11   1       48.88       46.60      7.45 o 
   1  11   1       41.13       43.88      3.50 o 
   2  11   1      124.14      119.44      6.38 o 
   3  11   1       58.00       65.95      5.47 o 
   4  11   1       58.47       56.53      5.47 o 
  -4 -10   2       55.95       54.11      4.73 o 
  -3 -10   2       11.41       13.25      3.54 o 
  -2 -10   2      188.74      200.43      5.80 o 
   0 -10   2      179.06      163.20      7.60 o 
   1 -10   2       78.69       89.35      6.38 o 
   2 -10   2       40.05       49.23      5.77 o 
   3 -10   2        0.03       -3.04      3.95 o 
  -5  -9   2       62.60       67.01      5.01 o 
  -4  -9   2       40.73       56.00      3.21 o 
  -3  -9   2      192.52      186.29      4.59 o 
  -2  -9   2        0.24       -3.95      3.34 o 
  -1  -9   2        2.12        7.60      3.04 o 
   0  -9   2        0.04       -0.61      3.34 o 
   1  -9   2      167.95      168.07      7.90 o 
   2  -9   2      230.15      207.58      8.51 o 
   3  -9   2        1.00        3.95      4.25 o 
   4  -9   2        3.38        2.13      4.25 o 
   5  -9   2        8.47        7.29      4.56 o 
  -6  -8   2       37.28       40.47      3.72 o 
  -5  -8   2      151.75      150.72      5.18 o 
  -4  -8   2        5.09        5.44      2.37 o 
  -3  -8   2       71.14       74.93      3.25 o 
  -2  -8   2       51.40       55.92      4.86 o 
  -1  -8   2       10.16        9.00      1.89 o 
   0  -8   2      209.63      185.78      4.80 o 
   1  -8   2        0.01        3.43      2.63 o 
   2  -8   2        6.55        1.82      3.65 o 
   3  -8   2        5.00        1.52      3.65 o 
   4  -8   2       62.29       65.34      5.77 o 
   5  -8   2       50.49       55.31      5.47 o 
   6  -8   2       51.61       54.71      5.77 o 
  -7  -7   2        6.55        9.53      3.07 o 
  -6  -7   2       19.47       25.60      3.50 o 
  -5  -7   2        0.03        3.85      2.63 o 
  -4  -7   2        7.75        4.55      2.14 o 
  -3  -7   2       54.02       56.88      2.90 o 
  -2  -7   2      171.41      164.72      6.38 o 
  -1  -7   2      506.98      469.19      6.43 o 
   0  -7   2      375.65      372.42     16.41 o 
   1  -7   2        7.71       10.12      1.97 o 
   2  -7   2      107.97       91.70      4.53 o 
   3  -7   2       15.50       13.52      3.07 o 
   4  -7   2      103.59       97.18      4.67 o 
   5  -7   2       71.85       69.29      5.77 o 
   6  -7   2       45.10       50.15      5.17 o 
   7  -7   2       51.43       48.63      5.47 o 
  -8  -6   2        4.82        3.71      3.14 o 
  -7  -6   2      320.99      316.91      7.39 o 
  -6  -6   2      246.69      259.36      7.60 o 
  -5  -6   2      125.38      130.36      7.90 o 
  -4  -6   2      100.11      101.38      3.40 o 
  -3  -6   2      429.18      429.60      6.14 o 
  -2  -6   2       12.71       13.06      2.04 o 
  -1  -6   2      437.05      422.72     11.47 o 
   0  -6   2        3.79       -1.48      1.53 o 
   1  -6   2       29.73       36.45      2.80 o 
   2  -6   2      325.36      327.42      5.13 o 
   3  -6   2      806.82      783.30     11.81 o 
   4  -6   2      164.53      156.25      7.29 o 
   5  -6   2        1.73        0.49      5.32 o 
   6  -6   2       33.04       30.96      4.10 o 
   7  -6   2        1.52       -4.04      2.70 o 
  -8  -5   2       61.39       48.93      3.71 o 
  -7  -5   2       25.47       27.86      3.28 o 
  -6  -5   2        9.41       12.81      2.77 o 
  -5  -5   2      243.80      232.59      5.67 o 
  -4  -5   2      225.07      221.89      5.24 o 
  -3  -5   2        9.21       18.82      2.04 o 
  -2  -5   2      416.84      377.96      4.39 o 
  -1  -5   2      503.12      539.13      9.25 o 
   0  -5   2       22.95       26.91      1.81 o 
   1  -5   2       62.16       73.15      3.75 o 
   2  -5   2       97.07      106.68      2.86 o 
   3  -5   2      569.58      590.72      9.35 o 
   4  -5   2     1080.13     1074.29     14.50 o 
   5  -5   2      732.27      752.90     11.50 o 
   6  -5   2       87.29       78.70      4.71 o 
   7  -5   2        0.01       -3.83      2.55 o 
   8  -5   2        0.04        0.00      3.34 o 
  -8  -4   2       32.64       35.13      3.72 o 
  -7  -4   2      153.80      153.26      5.02 o 
  -6  -4   2       12.60        7.69      2.43 o 
  -5  -4   2        3.40       -1.26      2.19 o 
  -4  -4   2       73.41       87.67     10.18 o 
  -3  -4   2      416.39      381.68      5.26 o 
  -2  -4   2      417.17      374.79      4.13 o 
  -1  -4   2        1.87        8.90      1.67 o 
   0  -4   2      800.70      866.58      8.81 o 
   1  -4   2      249.14      279.15      3.88 o 
   2  -4   2       31.70       35.15      1.80 o 
   3  -4   2        0.59        1.64      2.61 o 
   4  -4   2       70.37       68.75      4.25 o 
   5  -4   2        0.14        1.52      2.19 o 
   6  -4   2       96.89      104.19      4.28 o 
   7  -4   2      102.76      102.05      4.40 o 
   8  -4   2        6.58        1.15      5.47 o 
  -9  -3   2        5.36        1.87      2.92 o 
  -8  -3   2      115.01      101.57      5.17 o 
  -7  -3   2        5.02       -2.77      2.41 o 
  -6  -3   2      568.59      521.01      8.80 o 
  -5  -3   2        1.13        1.71      1.97 o 
  -4  -3   2      444.84      421.35      6.87 o 
  -3  -3   2      103.76      100.31      3.11 o 
  -2  -3   2      303.01      321.84      3.46 o 
  -1  -3   2       30.86       30.59      2.02 o 
   0  -3   2      105.68      105.50      2.23 o 
   1  -3   2      510.42      542.65      5.92 o 
   2  -3   2       71.34       63.91      5.62 o 
   3  -3   2      543.43      621.99      8.81 o 
   4  -3   2        6.56        7.13      1.90 o 
   5  -3   2        5.91        6.82      2.33 o 
   6  -3   2       20.09       21.51      2.77 o 
   7  -3   2      144.28      151.28      4.93 o 
   8  -3   2      104.22       95.35      4.56 o 
   9  -3   2       80.88       69.29      6.69 o 
  -9  -2   2       77.76       78.16      4.53 o 
  -8  -2   2       12.04       10.64      2.85 o 
  -7  -2   2        3.08        2.38      2.74 o 
  -6  -2   2      493.34      508.67      8.59 o 
  -5  -2   2      587.36      592.11      9.02 o 
  -4  -2   2       60.22       81.16      3.07 o 
  -3  -2   2     2977.76     2829.57     31.16 o 
  -2  -2   2      239.69      217.45      3.87 o 
  -1  -2   2      219.64      211.14      2.81 o 
   0  -2   2      696.92      696.76      5.99 o 
   1  -2   2      173.16      208.99      4.56 o 
   2  -2   2      462.37      526.41      7.31 o 
   3  -2   2      312.61      333.58      5.59 o 
   4  -2   2      425.56      502.30      7.63 o 
   5  -2   2      592.87      603.08      9.02 o 
   6  -2   2      223.49      220.45      5.26 o 
   7  -2   2       29.49       32.47      3.95 o 
   8  -2   2        0.36        2.64      2.13 o 
   9  -2   2       11.52       16.11      4.25 o 
  -9  -1   2      205.07      215.49      6.32 o 
  -8  -1   2       90.53      102.71      4.45 o 
  -7  -1   2        2.01        4.86      2.25 o 
  -6  -1   2      551.91      550.46     13.37 o 
  -5  -1   2      213.61      215.73      5.02 o 
  -4  -1   2     4105.68     4013.93     43.62 o 
  -3  -1   2     2957.44     2995.84     36.93 o 
  -2  -1   2      246.25      226.26      3.76 o 
  -1  -1   2       21.31       19.75      1.29 o 
   0  -1   2      873.12      895.02     10.41 o 
   1  -1   2       93.82      112.78      3.50 o 
   2  -1   2      658.79      729.64     13.07 o 
   3  -1   2       74.83       99.15      2.90 o 
   4  -1   2      733.23      879.39     12.16 o 
   5  -1   2      700.10      750.77      8.04 o 
   6  -1   2     1381.11     1421.14     17.51 o 
   7  -1   2      604.88      611.95      9.45 o 
   8  -1   2       40.70       35.86      4.25 o 
   9  -1   2       23.25       16.41      4.25 o 
  -9   0   2       11.50       15.05      3.19 o 
  -8   0   2       81.56       78.19      4.09 o 
  -7   0   2      192.53      175.53      5.02 o 
  -6   0   2        0.02        1.46      2.02 o 
  -5   0   2     1128.89     1113.23     15.20 o 
  -4   0   2     6018.84     5997.92     62.87 o 
  -3   0   2      258.30      278.65      4.59 o 
  -2   0   2       77.61       70.46      2.28 o 
  -1   0   2       24.57       28.67      1.17 o 
   0   0   2      726.74      729.90      6.78 o 
   1   0   2     6281.03     7058.56     74.33 o 
   2   0   2      915.29     1045.68     41.18 o 
   3   0   2      371.56      433.08      8.05 o 
   4   0   2      162.63      162.36      2.67 o 
   5   0   2       24.10       39.02      2.26 o 
   6   0   2       13.00       12.31      1.56 o 
   7   0   2      135.86      132.36      3.97 o 
   8   0   2       36.96       39.81      4.25 o 
   9   0   2        7.99        8.81      3.65 o 
  10   0   2       22.31       29.18      4.86 o 
  -9   1   2        0.04        2.88      6.38 o 
  -8   1   2       44.05       42.08      3.42 o 
  -7   1   2       10.19        5.80      2.41 o 
  -6   1   2        3.06        2.98      2.02 o 
  -5   1   2       17.75       12.23      1.44 o 
  -4   1   2      187.98      170.69      2.92 o 
  -3   1   2        0.06        0.79      0.84 o 
  -2   1   2      116.89      125.88      3.00 o 
  -1   1   2       24.63       27.27      1.38 o 
   0   1   2      134.88      135.15      1.81 o 
   1   1   2     1265.11     1217.87     10.99 o 
   2   1   2      472.95      482.82      7.90 o 
   3   1   2      447.02      454.08      4.17 o 
   4   1   2      522.01      513.42      7.64 o 
   5   1   2      579.41      595.44      6.54 o 
   6   1   2      184.51      188.52      5.35 o 
   7   1   2      207.29      205.12      4.83 o 
   8   1   2       43.44       40.42      4.56 o 
   9   1   2      103.45       98.17      6.08 o 
  10   1   2       64.00       51.67      5.17 o 
  -9   2   2       90.75       83.88      5.77 o 
  -8   2   2        0.38       -0.76      2.25 o 
  -7   2   2      185.58      185.06      5.05 o 
  -6   2   2      235.07      232.52      5.24 o 
  -5   2   2       31.12       31.82      2.09 o 
  -4   2   2        6.62        8.78      1.35 o 
  -3   2   2      488.59      526.77      5.79 o 
  -2   2   2     1828.75     1711.92     15.38 o 
  -1   2   2      315.58      259.17      2.99 o 
   0   2   2    10283.50     9260.08     96.38 o 
   1   2   2       39.67       37.12      1.93 o 
   2   2   2      526.44      538.38      5.26 o 
   3   2   2      246.23      242.57      3.31 o 
   4   2   2        0.72        2.65      0.77 o 
   5   2   2       46.33       52.55      1.88 o 
   6   2   2      235.12      250.83      3.93 o 
   7   2   2       90.95       87.09      3.63 o 
   8   2   2      327.27      308.17      6.45 o 
   9   2   2      271.55      273.53      9.12 o 
  10   2   2        1.97       -4.25      3.65 o 
  -9   3   2        7.86        2.43      3.65 o 
  -8   3   2        8.60        8.09      2.55 o 
  -7   3   2        0.47        0.30      4.25 o 
  -6   3   2      578.69      560.86      7.08 o 
  -5   3   2      430.14      403.35      5.49 o 
  -4   3   2       65.01       62.23      2.32 o 
  -3   3   2      696.59      727.02      8.51 o 
  -2   3   2      274.09      293.77      5.19 o 
  -1   3   2        3.97        3.93      1.17 o 
   0   3   2    10962.59     9821.47    155.91 o 
   1   3   2     1090.67     1023.75     11.50 o 
   2   3   2      988.09      897.71     11.70 o 
   3   3   2      657.95      630.41      6.37 o 
   4   3   2      347.18      353.64      3.73 o 
   5   3   2        3.19        1.91      1.05 o 
   6   3   2      186.64      189.33      4.50 o 
   7   3   2      428.20      429.13      7.52 o 
   8   3   2       56.26       52.44      3.54 o 
   9   3   2      152.44      163.51      7.29 o 
  10   3   2      135.90      124.91      6.99 o 
  -7   4   2       62.46       57.43      3.50 o 
  -6   4   2      373.64      356.69      5.49 o 
  -5   4   2       34.23       33.22      2.24 o 
  -4   4   2      228.87      237.83      4.77 o 
  -3   4   2      662.29      706.57      9.80 o 
  -2   4   2       20.89       23.37      1.47 o 
  -1   4   2       75.54       65.30      2.46 o 
   0   4   2     2022.78     2080.43     22.67 o 
   1   4   2      480.88      461.82      6.12 o 
   2   4   2      132.83      128.98      2.13 o 
   3   4   2      494.93      473.44      5.13 o 
   4   4   2      754.23      727.53      9.45 o 
   5   4   2      599.77      620.13      7.31 o 
   6   4   2        2.01        2.66      2.12 o 
   7   4   2       35.48       33.73      2.90 o 
   8   4   2        0.20       -1.63      2.33 o 
   9   4   2       11.92       11.37      4.56 o 
  -7   5   2      149.91      144.97      6.99 o 
  -6   5   2        1.29        1.10      2.25 o 
  -5   5   2      162.21      165.44      5.93 o 
  -4   5   2      116.47      117.96      3.43 o 
  -3   5   2        5.23        2.84      1.47 o 
  -2   5   2      655.89      628.10      6.93 o 
  -1   5   2     2596.58     2593.02     39.81 o 
   0   5   2      824.26      787.70      9.89 o 
   1   5   2       29.28       27.05      1.79 o 
   2   5   2      270.43      259.95      3.92 o 
   3   5   2      119.62      116.57      3.34 o 
   4   5   2      588.87      599.47      6.58 o 
   5   5   2       46.70       54.06      2.49 o 
   6   5   2      780.43      765.18      9.00 o 
   7   5   2       11.86       10.70      2.41 o 
   8   5   2       21.05       24.20      2.99 o 
   9   5   2       17.81       19.35      4.10 o 
  -7   6   2      243.99      227.63      8.81 o 
  -6   6   2       64.45       65.58      5.01 o 
  -5   6   2       68.78       66.76      3.85 o 
  -4   6   2      132.91      127.41      4.45 o 
  -3   6   2      249.39      261.02      6.53 o 
  -2   6   2        0.52       -0.11      1.50 o 
  -1   6   2       56.38       51.42      2.17 o 
   0   6   2     1185.42     1112.75     13.65 o 
   1   6   2      298.35      268.70      4.94 o 
   2   6   2      874.39      785.47     21.02 o 
   3   6   2     1014.37      932.17      9.40 o 
   4   6   2       15.37       18.99      1.63 o 
   5   6   2       69.14       66.25      3.95 o 
   6   6   2        7.43        6.39      1.91 o 
   7   6   2      267.51      257.82      5.88 o 
   8   6   2      154.20      154.71      5.02 o 
   9   6   2        2.68        1.63      7.14 o 
  -7   7   2        5.03       13.68      4.56 o 
  -6   7   2        1.72       -2.13      3.95 o 
  -5   7   2       19.09       21.98      3.14 o 
  -4   7   2      231.29      243.37      6.99 o 
  -3   7   2      429.15      415.79      7.57 o 
  -2   7   2      337.25      312.64      6.19 o 
  -1   7   2        3.27        4.53      2.12 o 
   0   7   2        0.04        1.46      1.97 o 
   1   7   2      230.86      231.95      6.84 o 
   2   7   2       57.89       46.51      2.08 o 
   3   7   2      135.49      122.32      2.86 o 
   4   7   2       86.87       88.10      3.14 o 
   5   7   2        1.05        3.34      2.43 o 
   6   7   2       15.17       16.93      3.06 o 
   7   7   2      119.80      117.21      3.67 o 
   8   7   2        3.07        2.18      5.47 o 
  -6   8   2       32.27       38.90      5.47 o 
  -5   8   2       25.57       29.78      5.47 o 
  -4   8   2       95.55       95.74      6.08 o 
  -3   8   2      403.27      397.86     10.33 o 
  -2   8   2      126.16      112.27      4.45 o 
  -1   8   2        1.60       -0.13      2.19 o 
   0   8   2       10.38       10.77      2.41 o 
   1   8   2      460.21      436.18      7.52 o 
   2   8   2        1.98       -0.44      2.12 o 
   3   8   2      715.75      728.43     11.09 o 
   4   8   2      200.39      221.27      9.88 o 
   5   8   2      617.89      618.87      9.55 o 
   6   8   2      681.00      705.70      9.21 o 
   7   8   2       38.66       50.09      3.67 o 
   8   8   2        5.99        0.69      2.92 o 
  -5   9   2      185.91      192.08      9.12 o 
  -4   9   2       38.50       47.41      6.08 o 
  -3   9   2       21.51       24.35      3.20 o 
  -2   9   2        0.09        1.39      3.65 o 
  -1   9   2       16.95       23.40      3.95 o 
   0   9   2      145.26      153.42      4.71 o 
   1   9   2       64.34       67.45      3.63 o 
   2   9   2      107.34      100.66      3.97 o 
   3   9   2       20.74       18.83      4.71 o 
   4   9   2      258.33      271.09      8.81 o 
   5   9   2      297.86      314.55      9.73 o 
   6   9   2        0.32       -3.64      3.07 o 
   7   9   2       16.86       18.51      3.97 o 
  -4  10   2       82.35       81.15      7.29 o 
  -3  10   2       24.32       23.10      6.84 o 
  -2  10   2       92.18       95.16      4.53 o 
  -1  10   2       94.48       99.82      4.31 o 
   0  10   2       17.87       19.84      5.32 o 
   1  10   2      157.65      152.37      4.83 o 
   2  10   2        0.00        1.58      2.55 o 
   3  10   2      487.85      521.52     12.76 o 
   4  10   2        5.78        4.56      3.65 o 
   5  10   2       62.37       68.99      5.47 o 
   6  10   2       10.63       13.68      3.63 o 
  -3  11   2       10.04        3.65      5.47 o 
  -2  11   2       49.68       54.90      3.93 o 
  -1  11   2      235.62      238.06      6.40 o 
   0  11   2      109.09      117.31      4.89 o 
   1  11   2       15.26       14.26      2.85 o 
   2  11   2       62.94       63.17      3.97 o 
   3  11   2       19.50       13.07      3.95 o 
   4  11   2      224.02      242.83      9.12 o 
   0  12   2       21.09       23.96      3.36 o 
   1  12   2       44.08       51.98      4.86 o 
   2  12   2        5.10        5.17      3.65 o 
   3  12   2       59.62       62.61      5.77 o 
   1 -10   3        7.25        5.77      4.25 o 
   2 -10   3       15.95       33.43      5.17 o 
  -4  -9   3       39.04       44.67     12.31 o 
  -3  -9   3       18.11       19.35      4.99 o 
  -2  -9   3       19.73       21.85      2.63 o 
  -1  -9   3      153.68      145.27      6.99 o 
   0  -9   3       52.90       49.23      5.47 o 
   1  -9   3        5.33        3.34      3.65 o 
   2  -9   3        3.06        0.61      3.65 o 
   3  -9   3        5.15       -2.43      3.95 o 
   4  -9   3      264.60      275.05     10.33 o 
  -6  -8   3        1.93        6.72      5.93 o 
  -5  -8   3        0.01       -0.10      2.85 o 
  -4  -8   3        5.26        2.90      2.99 o 
  -3  -8   3        0.59       -1.31      2.32 o 
  -2  -8   3      345.43      336.85      6.21 o 
  -1  -8   3       19.14       19.93      3.11 o 
   0  -8   3       43.14       48.40      3.85 o 
   1  -8   3        2.53        1.88      6.53 o 
   2  -8   3       37.45       38.07      3.85 o 
   3  -8   3      224.65      234.32      8.81 o 
   4  -8   3       12.07        7.60      3.95 o 
   5  -8   3       42.55       48.32      5.47 o 
  -6  -7   3       72.47       73.16      4.23 o 
  -5  -7   3        9.87        3.92      2.85 o 
  -4  -7   3       10.02       11.03      2.90 o 
  -3  -7   3      340.70      331.63      5.67 o 
  -2  -7   3       63.58       61.00      2.98 o 
  -1  -7   3        5.92        3.31      1.55 o 
   0  -7   3        2.85        1.97      1.73 o 
   1  -7   3      108.96      109.07      4.59 o 
   2  -7   3      271.78      259.11      6.53 o 
   3  -7   3      574.45      583.19     10.19 o 
   4  -7   3        0.15       -4.13      2.75 o 
   5  -7   3        8.76       11.25      3.20 o 
   6  -7   3        0.47        3.04      3.65 o 
  -7  -6   3       24.08       28.12      3.58 o 
  -6  -6   3       15.35       16.90      3.14 o 
  -5  -6   3      137.13      134.73      4.80 o 
  -4  -6   3        3.01        1.80      2.55 o 
  -3  -6   3      528.52      530.45      8.70 o 
  -2  -6   3       32.92       39.70      2.51 o 
  -1  -6   3       11.41       13.15      1.66 o 
   0  -6   3      171.32      150.97      5.03 o 
   1  -6   3      412.27      439.74      8.13 o 
   2  -6   3       27.49       41.26      3.58 o 
   3  -6   3      451.95      440.51      9.27 o 
   4  -6   3       56.82       57.22      4.10 o 
   5  -6   3        7.38        6.16      2.89 o 
   6  -6   3       73.48       73.00      4.59 o 
   7  -6   3      161.21      142.01      9.88 o 
  -8  -5   3       14.68       17.98      3.43 o 
  -7  -5   3       59.76       65.88      4.25 o 
  -6  -5   3       32.05       28.32      3.20 o 
  -5  -5   3        0.35       -0.78      2.41 o 
  -4  -5   3      239.08      226.33      5.58 o 
  -3  -5   3       65.35       66.58      3.65 o 
  -2  -5   3       10.82       10.81      1.98 o 
  -1  -5   3       33.90       35.60      1.85 o 
   0  -5   3       47.92       39.02      3.07 o 
   1  -5   3     1012.86     1053.23     13.95 o 
   2  -5   3      749.22      795.76     11.58 o 
   3  -5   3      314.52      321.59      8.97 o 
   4  -5   3      182.67      186.40      5.45 o 
   5  -5   3        0.00       -0.73      2.47 o 
   6  -5   3        0.12       -0.18      2.70 o 
   7  -5   3       19.51       20.81      4.71 o 
   8  -5   3       14.25       18.55      6.53 o 
  -8  -4   3       15.47        9.87      8.66 o 
  -7  -4   3        2.34        3.65      5.47 o 
  -6  -4   3      144.51      144.20      4.80 o 
  -5  -4   3      284.07      270.56      6.10 o 
  -4  -4   3      299.18      279.70      5.88 o 
  -3  -4   3       78.43       70.58      3.54 o 
  -2  -4   3      213.66      219.36      3.49 o 
  -1  -4   3        0.20       -0.53      1.01 o 
   0  -4   3       55.97       60.91      3.02 o 
   1  -4   3      259.84      302.82      4.83 o 
   2  -4   3      161.21      154.31      4.45 o 
   3  -4   3       32.51       45.61      3.19 o 
   4  -4   3      574.45      600.17      9.56 o 
   5  -4   3      100.88       95.66      4.37 o 
   6  -4   3      103.37      103.20      4.37 o 
   7  -4   3      143.80      147.45      5.47 o 
   8  -4   3       14.88       16.02      3.04 o 
  -8  -3   3      244.57      211.08      6.23 o 
  -7  -3   3        0.02       -3.67      2.58 o 
  -6  -3   3       61.71       64.00      3.72 o 
  -5  -3   3      154.02      164.06      4.67 o 
  -4  -3   3      378.77      405.70      7.08 o 
  -3  -3   3      231.39      234.03      4.83 o 
  -2  -3   3      149.07      150.34      2.62 o 
  -1  -3   3       82.58       67.84      2.02 o 
   0  -3   3      261.39      266.05      3.13 o 
   1  -3   3        1.11        3.92      1.67 o 
   2  -3   3      236.05      269.11      5.24 o 
   3  -3   3      114.60      126.47      3.94 o 
   4  -3   3      199.43      257.29      5.58 o 
   5  -3   3      469.28      468.63      8.16 o 
   6  -3   3      409.93      401.59      7.73 o 
   7  -3   3      139.64      125.17      4.59 o 
   8  -3   3       71.21       66.16      3.94 o 
   9  -3   3      137.92      124.61      7.60 o 
  -9  -2   3        0.45       -0.61      4.41 o 
  -8  -2   3      161.26      143.84      5.18 o 
  -7  -2   3      134.25      124.13      4.67 o 
  -6  -2   3       13.16        9.15      4.10 o 
  -5  -2   3      173.52      165.22      4.67 o 
  -4  -2   3        3.12        5.03      1.90 o 
  -3  -2   3       42.08       40.12      2.55 o 
  -2  -2   3       57.56       50.20      3.19 o 
  -1  -2   3       36.44       34.09      1.55 o 
   0  -2   3     1182.96     1150.03     16.33 o 
   1  -2   3        0.65       -0.84      1.29 o 
   2  -2   3       85.44      115.05      3.20 o 
   3  -2   3      914.88     1024.05     12.89 o 
   4  -2   3       94.75      133.10      3.97 o 
   5  -2   3       11.02       14.04      2.33 o 
   6  -2   3      177.63      178.51      4.93 o 
   7  -2   3       16.02       14.39      2.47 o 
   8  -2   3      182.41      180.30      5.32 o 
   9  -2   3        2.15       12.46      4.86 o 
  -9  -1   3       65.26       59.55      4.71 o 
  -8  -1   3      254.57      226.53      6.22 o 
  -7  -1   3      186.82      172.74      5.10 o 
  -6  -1   3     1580.83     1612.70     20.09 o 
  -5  -1   3      720.95      750.58     10.74 o 
  -4  -1   3       70.63       73.30      3.19 o 
  -3  -1   3      408.88      413.90      6.44 o 
  -2  -1   3      954.46      946.60     11.50 o 
  -1  -1   3       23.73       21.99      1.76 o 
   0  -1   3       12.44       10.91      1.14 o 
   1  -1   3      140.53      166.01      3.36 o 
   2  -1   3     1146.66     1393.63     16.11 o 
   3  -1   3     2625.33     3260.79     35.55 o 
   4  -1   3     1338.41     1472.27     29.48 o 
   5  -1   3      794.63      857.97     16.72 o 
   6  -1   3        0.35       -2.03      1.97 o 
   7  -1   3      117.28      118.45      4.25 o 
   8  -1   3       10.86       16.65      5.93 o 
   9  -1   3      239.37      224.90      8.81 o 
  -9   0   3       60.11       56.42      4.23 o 
  -8   0   3       89.61       88.96      4.31 o 
  -7   0   3      357.31      344.98      6.96 o 
  -6   0   3      757.46      716.63     10.62 o 
  -5   0   3        1.09        0.64      1.84 o 
  -4   0   3       12.44       13.11      1.90 o 
  -3   0   3       33.88       33.37      2.25 o 
  -2   0   3      881.26      786.36      7.69 o 
  -1   0   3     2920.97     2789.93     36.31 o 
   0   0   3      279.15      322.74      5.87 o 
   1   0   3       28.99       41.04      2.74 o 
   2   0   3      401.25      454.31      6.12 o 
   3   0   3      593.38      678.82     15.20 o 
   4   0   3       36.20       26.09      1.90 o 
   5   0   3       26.37       29.48      3.04 o 
   6   0   3       54.31       66.78      5.01 o 
   7   0   3      175.08      165.57      5.47 o 
   8   0   3       44.24       40.12      4.25 o 
   9   0   3       79.07       64.43      5.17 o 
  -9   1   3        0.61        2.69      3.07 o 
  -8   1   3       49.63       53.51      3.58 o 
  -7   1   3       80.45       89.02      6.38 o 
  -6   1   3      163.69      157.49      4.53 o 
  -5   1   3       28.52       30.76      4.25 o 
  -4   1   3      246.65      263.15      5.02 o 
  -3   1   3       72.28       72.13      1.99 o 
  -2   1   3      908.62      881.97      9.46 o 
  -1   1   3     1702.62     1561.89     32.94 o 
   0   1   3     1480.44     1402.85     13.62 o 
   1   1   3      236.91      216.43      2.73 o 
   2   1   3     1447.37     1571.99     17.51 o 
   3   1   3      418.86      449.35     16.87 o 
   4   1   3       76.72       88.77      2.01 o 
   5   1   3      186.47      200.33      3.25 o 
   6   1   3      229.67      246.25      3.97 o 
   7   1   3     1351.22     1369.27     17.06 o 
   8   1   3      174.05      167.15      6.99 o 
   9   1   3       19.98       15.20      3.95 o 
  10   1   3        5.00        0.30      4.25 o 
  -9   2   3      148.04      142.16      5.24 o 
  -8   2   3        0.82       -1.04      3.50 o 
  -7   2   3       25.95       25.63      2.89 o 
  -6   2   3       33.91       32.11      2.70 o 
  -5   2   3        2.76        7.25      2.64 o 
  -4   2   3      254.87      254.44      3.95 o 
  -3   2   3      641.60      585.33      6.30 o 
  -2   2   3       54.80       52.20      1.68 o 
  -1   2   3       61.90       69.99      1.60 o 
   0   2   3      224.59      195.84      2.63 o 
   1   2   3      140.65      122.27      3.03 o 
   2   2   3      351.50      320.49      3.57 o 
   3   2   3       72.45       65.48      1.56 o 
   4   2   3      148.61      155.54      2.23 o 
   5   2   3       26.12       30.51      1.74 o 
   6   2   3      998.93     1007.80     10.33 o 
   7   2   3        0.32       -1.99      1.33 o 
   8   2   3       10.18        5.17      3.34 o 
   9   2   3       37.02       36.77      4.86 o 
  10   2   3        4.77       -2.74      3.65 o 
  -8   3   3       54.55       56.28      3.80 o 
  -7   3   3       29.13       31.81      3.07 o 
  -6   3   3       33.60       34.28      2.85 o 
  -5   3   3       93.06      102.03      2.89 o 
  -4   3   3       30.64       33.40      2.37 o 
  -3   3   3      732.92      692.72      7.35 o 
  -2   3   3      592.25      519.73      5.59 o 
  -1   3   3      639.30      603.90      6.80 o 
   0   3   3     1470.45     1329.07     28.11 o 
   1   3   3     1087.33      960.22      9.01 o 
   2   3   3      440.98      428.05      7.85 o 
   3   3   3      145.96      157.77      2.79 o 
   4   3   3       63.52       78.10      1.91 o 
   5   3   3      310.77      296.71      3.51 o 
   6   3   3      656.51      642.39      7.28 o 
   7   3   3       31.20       34.34      2.79 o 
   8   3   3      239.90      242.83      8.21 o 
   9   3   3       30.81       27.96      4.56 o 
  10   3   3       25.85       21.88      4.56 o 
  -8   4   3      241.47      226.11      8.81 o 
  -7   4   3        7.58        8.21      3.95 o 
  -6   4   3      106.91      103.18      3.55 o 
  -5   4   3      400.53      402.03      5.70 o 
  -4   4   3      152.35      150.95      3.41 o 
  -3   4   3      337.96      327.50      4.46 o 
  -2   4   3        5.05        5.53      0.97 o 
  -1   4   3      381.87      354.14      5.48 o 
   0   4   3     1337.63     1191.45     25.68 o 
   1   4   3     2985.76     2634.35     32.82 o 
   2   4   3      330.74      268.57      3.68 o 
   3   4   3     1275.51     1290.89     12.04 o 
   4   4   3      513.20      526.42      5.77 o 
   5   4   3        7.16        5.34      1.19 o 
   6   4   3      327.98      321.42      4.08 o 
   7   4   3       14.31       13.40      2.46 o 
   8   4   3        0.18        1.11      4.25 o 
   9   4   3       12.08       11.55      3.95 o 
  -7   5   3       15.93       19.15      4.56 o 
  -6   5   3       59.94       64.77      4.07 o 
  -5   5   3      370.21      403.68      7.63 o 
  -4   5   3      667.99      655.93      9.78 o 
  -3   5   3      361.63      359.11      6.65 o 
  -2   5   3       52.30       46.16      2.44 o 
  -1   5   3        9.03        9.32      1.82 o 
   0   5   3        9.78       14.04      1.72 o 
   1   5   3      882.10      844.18     28.11 o 
   2   5   3     1403.29     1333.89     12.39 o 
   3   5   3      161.32      185.07      2.90 o 
   4   5   3      742.89      737.74      7.70 o 
   5   5   3       32.44       26.33      1.76 o 
   6   5   3       33.02       35.91      2.59 o 
   7   5   3        6.84        5.47      2.33 o 
   8   5   3       38.34       40.47      3.33 o 
   9   5   3       83.64       74.19      3.94 o 
  -6   6   3      193.26      196.08      5.69 o 
  -5   6   3        0.12       -0.15      2.58 o 
  -4   6   3      471.47      466.90      8.37 o 
  -3   6   3        2.61       -2.11      2.25 o 
  -2   6   3      304.77      279.58      5.67 o 
  -1   6   3        2.01        3.24      3.34 o 
   0   6   3     1205.87     1116.76     13.75 o 
   1   6   3       36.68       32.64      2.33 o 
   2   6   3        0.02       -1.28      1.16 o 
   3   6   3      171.42      183.82      3.97 o 
   4   6   3       59.48       51.48      2.06 o 
   5   6   3     1133.40     1113.14     14.18 o 
   6   6   3      110.77      117.27      3.86 o 
   7   6   3        1.05       -3.60      2.40 o 
   8   6   3       95.23       98.23      4.28 o 
   9   6   3       59.43       68.54      4.15 o 
  -7   7   3        1.92       17.63      4.25 o 
  -6   7   3      338.60      347.01      7.51 o 
  -5   7   3       37.67       39.80      3.58 o 
  -4   7   3        8.07        4.91      3.65 o 
  -3   7   3        8.62        5.79      2.63 o 
  -2   7   3       35.65       28.99      2.85 o 
  -1   7   3      330.67      312.37      8.81 o 
   0   7   3      217.91      189.31      5.47 o 
   1   7   3      340.78      348.61      6.23 o 
   2   7   3       33.77       37.92      2.68 o 
   3   7   3        1.95       -0.21      1.29 o 
   4   7   3        1.24        1.24      1.34 o 
   5   7   3       41.17       44.16      2.70 o 
   6   7   3       47.60       48.24      2.99 o 
   7   7   3        4.16        4.13      2.10 o 
   8   7   3       75.52       73.15      5.17 o 
   9   7   3      135.45      149.22      5.24 o 
  -6   8   3      316.28      316.68     10.94 o 
  -5   8   3      187.07      180.14      5.67 o 
  -4   8   3        7.12        7.35      2.70 o 
  -3   8   3        1.31       -1.04      3.65 o 
  -2   8   3       39.98       41.84      3.28 o 
  -1   8   3      951.59      911.18     12.77 o 
   0   8   3      388.67      383.55      9.12 o 
   1   8   3      253.00      236.66      5.48 o 
   2   8   3      699.90      715.35     10.31 o 
   3   8   3     1516.84     1476.06     18.04 o 
   4   8   3     1294.38     1244.28     17.78 o 
   5   8   3      114.29      112.45      6.08 o 
   6   8   3        8.03        2.13      2.43 o 
   7   8   3        8.20        8.62      2.17 o 
   8   8   3        3.68       -1.04      4.11 o 
  -5   9   3       76.45       76.59      6.99 o 
  -4   9   3       35.71       40.61      3.87 o 
  -3   9   3       48.03       59.86      3.93 o 
  -2   9   3      176.45      182.35      5.40 o 
  -1   9   3        0.09       -3.37      2.25 o 
   0   9   3       23.15       18.05      2.85 o 
   1   9   3      202.79      185.56      5.14 o 
   2   9   3      177.21      166.94      4.83 o 
   3   9   3       16.63       19.91      2.68 o 
   4   9   3       40.63       44.68      4.56 o 
   5   9   3       64.80       57.74      5.17 o 
   7   9   3        7.02        3.84      3.34 o 
  -4  10   3       25.46       30.39      6.08 o 
  -3  10   3       13.99       18.35      3.36 o 
  -2  10   3      170.31      177.83      5.75 o 
  -1  10   3      325.45      305.71      7.05 o 
   0  10   3       30.27       31.71      3.20 o 
   1  10   3      316.49      321.44      6.87 o 
   2  10   3        4.96        4.53      2.41 o 
   3  10   3       69.61       68.72      3.97 o 
   4  10   3        0.86       -3.04      3.04 o 
   5  10   3        0.76        0.30      3.65 o 
   7  10   3      109.03      106.84      5.37 o 
  -3  11   3      207.24      205.95     10.64 o 
  -2  11   3       24.56       34.92      3.72 o 
  -1  11   3       55.91       64.61      4.31 o 
   0  11   3       66.35       64.73      4.23 o 
   1  11   3        8.71        9.60      2.92 o 
   2  11   3      210.22      213.28      5.91 o 
   3  11   3       54.87       58.96      5.47 o 
   4  11   3       38.96       36.17      4.86 o 
   5  11   3       24.29       24.62      4.86 o 
  -1  12   3       10.16        8.77      3.14 o 
   0  12   3       69.26       69.53      4.45 o 
   1  12   3       17.01       17.30      3.07 o 
   2  12   3       22.98       22.46      7.14 o 
   3  12   3       15.89        5.77      3.95 o 
  -3  -9   4       18.61       24.88      3.44 o 
  -2  -9   4       40.95       39.51      5.17 o 
  -1  -9   4        9.96       20.97      5.17 o 
   0  -9   4        2.50       -2.43      4.25 o 
   1  -9   4       53.58       59.57      5.77 o 
   2  -9   4       86.87       89.66      6.38 o 
   3  -9   4       64.09       53.79      5.77 o 
  -5  -8   4       39.69       52.92      4.19 o 
  -4  -8   4      182.40      181.36      5.91 o 
  -3  -8   4        0.19       -0.42      5.17 o 
  -2  -8   4        0.85       -1.68      2.22 o 
  -1  -8   4       39.75       46.20      5.77 o 
   0  -8   4       24.71       42.24      5.77 o 
   1  -8   4        0.11        2.05      2.75 o 
   2  -8   4        2.01        3.71      3.03 o 
   3  -8   4        3.82       -2.61      3.03 o 
   4  -8   4        6.53        2.74      3.95 o 
   5  -8   4       39.18       41.33      5.47 o 
  -6  -7   4       62.29       68.85      4.45 o 
  -5  -7   4       51.85       50.26      4.41 o 
  -4  -7   4        1.41       -0.15      2.79 o 
  -3  -7   4       35.72       35.87      3.44 o 
  -2  -7   4        0.08       -3.70      2.46 o 
  -1  -7   4      327.54      314.64      5.36 o 
   0  -7   4      635.89      587.78     13.07 o 
   1  -7   4      143.64      150.58      7.14 o 
   2  -7   4        5.34        2.33      2.81 o 
   3  -7   4       42.41       43.10      4.02 o 
   4  -7   4        1.38       -0.81      2.81 o 
   5  -7   4       26.74       24.53      3.71 o 
   6  -7   4        0.73       -3.26      4.25 o 
  -7  -6   4       65.34       67.22      4.38 o 
  -6  -6   4       92.22       92.94      4.67 o 
  -5  -6   4      303.58      293.62      6.87 o 
  -4  -6   4        1.25        0.63      2.63 o 
  -3  -6   4       61.10       58.85      3.76 o 
  -2  -6   4      271.99      288.43      6.34 o 
  -1  -6   4        8.88       10.12      2.10 o 
   0  -6   4       66.44       65.72      2.42 o 
   1  -6   4      487.06      466.38      8.52 o 
   2  -6   4      261.28      255.10      6.57 o 
   3  -6   4       18.17       19.45      3.03 o 
   4  -6   4      154.40      156.62      5.48 o 
   5  -6   4       70.43       66.08      4.15 o 
   6  -6   4        1.55       -1.07      5.62 o 
   7  -6   4        0.81       -2.03      3.19 o 
  -7  -5   4        1.87       -3.28      2.98 o 
  -6  -5   4        0.61        3.85      2.85 o 
  -5  -5   4       18.40       19.00      3.34 o 
  -4  -5   4        0.41       -0.95      2.58 o 
  -3  -5   4       82.20       82.48      5.01 o 
  -2  -5   4      317.38      304.19      6.22 o 
  -1  -5   4      317.49      299.95      7.60 o 
   0  -5   4       50.53       48.33      2.11 o 
   1  -5   4      345.51      352.66      5.92 o 
   2  -5   4      219.94      233.30      5.91 o 
   3  -5   4        3.84        3.91      3.04 o 
   4  -5   4      231.08      226.41      6.05 o 
   5  -5   4        0.29        1.01      2.58 o 
   6  -5   4        4.68        5.27      2.98 o 
   7  -5   4       52.44       46.65      4.09 o 
  -8  -4   4       62.38       70.89      8.81 o 
  -7  -4   4      119.19      118.98      4.82 o 
  -6  -4   4       21.90       27.23      7.90 o 
  -5  -4   4        0.73       -0.49      2.41 o 
  -4  -4   4      149.78      156.48      4.83 o 
  -3  -4   4      224.78      212.51      6.84 o 
  -2  -4   4       73.69       72.40      5.17 o 
  -1  -4   4      110.08      104.11      2.83 o 
   0  -4   4       43.97       34.08      1.98 o 
   1  -4   4       22.74       21.72      1.43 o 
   2  -4   4      636.68      652.66     14.13 o 
   3  -4   4       89.62      100.20      4.31 o 
   4  -4   4        3.39        1.90      2.47 o 
   5  -4   4      198.22      203.49      5.67 o 
   6  -4   4      163.61      149.26     10.49 o 
   7  -4   4      253.10      254.77      6.62 o 
   8  -4   4      203.92      189.10      8.05 o 
  -8  -3   4        4.70        0.35      2.92 o 
  -7  -3   4      199.34      197.55      5.75 o 
  -6  -3   4      100.73      110.30      4.45 o 
  -5  -3   4        9.66        9.09      2.63 o 
  -4  -3   4       13.62       15.79      2.68 o 
  -3  -3   4      548.55      529.35      8.27 o 
  -2  -3   4       12.93       12.81      1.26 o 
  -1  -3   4        1.84        3.58      1.20 o 
   0  -3   4      619.21      665.53     17.13 o 
   1  -3   4      466.51      455.01     22.64 o 
   2  -3   4      532.84      601.46      9.00 o 
   3  -3   4     1152.40     1197.97     15.36 o 
   4  -3   4      129.89      120.79      4.37 o 
   5  -3   4      337.52      343.99      7.05 o 
   6  -3   4       93.96       92.09      4.02 o 
   7  -3   4      159.25      144.77      5.32 o 
   8  -3   4        0.49       -0.38      4.10 o 
   9  -3   4       38.18       35.70      8.21 o 
  -8  -2   4        4.53        3.30      2.92 o 
  -7  -2   4       26.48       26.80      3.50 o 
  -6  -2   4        9.56        9.32      3.04 o 
  -5  -2   4        0.32       -2.52      2.19 o 
  -4  -2   4        0.10        0.05      2.12 o 
  -3  -2   4      694.68      625.02      9.03 o 
  -2  -2   4      437.05      418.06      4.87 o 
  -1  -2   4       11.31        4.02      0.98 o 
   0  -2   4      289.84      313.60      5.04 o 
   1  -2   4      173.60      190.95      4.31 o 
   2  -2   4      667.35      809.94     18.54 o 
   3  -2   4      848.67      957.94     12.56 o 
   4  -2   4      282.70      295.12      6.99 o 
   5  -2   4       92.06      104.97      4.15 o 
   6  -2   4      443.51      471.03      9.88 o 
   7  -2   4        2.36        1.29      2.41 o 
   8  -2   4       38.65       40.93      3.43 o 
   9  -2   4       30.44       28.79      6.38 o 
  -8  -1   4      724.05      676.50     11.48 o 
  -7  -1   4      221.08      224.69      5.97 o 
  -6  -1   4       23.72       22.91      2.85 o 
  -5  -1   4      154.96      150.36      4.67 o 
  -4  -1   4       82.25       83.74      3.72 o 
  -3  -1   4      220.63      206.67      7.14 o 
  -2  -1   4      300.12      305.81      5.86 o 
  -1  -1   4        6.21        8.05      0.97 o 
   0  -1   4      350.21      357.87      5.40 o 
   1  -1   4     1726.11     2023.92     22.77 o 
   2  -1   4     1062.68     1266.55     15.14 o 
   3  -1   4      485.61      567.64      8.16 o 
   4  -1   4      138.89      183.73      4.40 o 
   5  -1   4       37.49       45.87      2.99 o 
   6  -1   4       26.91       34.26      2.85 o 
   7  -1   4      677.80      701.13     10.93 o 
   8  -1   4        1.25       -3.11      2.07 o 
   9  -1   4       73.91       76.59      6.38 o 
  -8   0   4       33.46       35.07      3.58 o 
  -7   0   4        5.40        2.19      2.53 o 
  -6   0   4       61.13       57.84      3.36 o 
  -5   0   4       84.57       87.40      3.80 o 
  -4   0   4      381.37      342.56      6.10 o 
  -3   0   4      258.11      265.51      5.02 o 
  -2   0   4      144.49      148.23      3.54 o 
  -1   0   4       10.36       14.12      0.95 o 
   0   0   4      461.36      522.31      5.47 o 
   1   0   4     1301.66     1426.81     22.95 o 
   2   0   4        2.43        2.20      1.24 o 
   3   0   4       57.15       86.70      2.77 o 
   4   0   4        0.03       -0.56      1.46 o 
   5   0   4        6.94        3.24      1.74 o 
   6   0   4       81.09       72.65      4.86 o 
   7   0   4       10.54       14.35      2.33 o 
   8   0   4        5.00        7.31      2.19 o 
   9   0   4        0.81       -0.61      3.65 o 
  -8   1   4       19.31       26.64      3.28 o 
  -7   1   4       26.18       22.46      2.92 o 
  -6   1   4       36.56       38.86      2.98 o 
  -5   1   4      165.45      170.71      4.53 o 
  -4   1   4      109.42       96.00      4.29 o 
  -3   1   4     1289.42     1256.49     11.97 o 
  -2   1   4       22.92       22.31      1.32 o 
  -1   1   4      192.49      174.16      2.54 o 
   0   1   4     2446.58     2403.58     21.22 o 
   1   1   4      609.19      650.88      6.47 o 
   2   1   4       60.36       75.66      2.74 o 
   3   1   4      416.75      484.77     13.22 o 
   4   1   4     3448.01     3815.89    100.60 o 
   5   1   4     1762.01     1870.34     30.72 o 
   6   1   4      603.08      612.70     12.46 o 
   7   1   4       30.94       33.13      3.65 o 
   8   1   4        6.95        6.08      2.43 o 
  10   1   4        0.08        7.29      3.95 o 
  -8   2   4       26.94       34.50      4.10 o 
  -7   2   4        0.23       -3.87      2.58 o 
  -6   2   4      165.03      172.98      4.75 o 
  -5   2   4        4.48        2.39      1.87 o 
  -4   2   4        5.70        2.80      1.34 o 
  -3   2   4        3.52        2.64      1.05 o 
  -2   2   4      558.47      561.93      6.00 o 
  -1   2   4      685.28      580.72      6.68 o 
   0   2   4     2814.91     2358.79     20.82 o 
   1   2   4      313.44      305.84      3.62 o 
   2   2   4      811.13      838.70      8.12 o 
   3   2   4        8.21       11.53      0.91 o 
   4   2   4        6.98        4.25      1.82 o 
   5   2   4       16.13       16.06      1.38 o 
   6   2   4      405.03      419.40      6.52 o 
   7   2   4       13.48       13.25      2.12 o 
   8   2   4       16.35       11.24      3.65 o 
   9   2   4      170.70      167.15      7.60 o 
  10   2   4       61.59       62.61      5.47 o 
  -8   3   4        0.04       -4.51      3.65 o 
  -7   3   4       29.53       28.35      3.34 o 
  -6   3   4      175.38      174.46      4.75 o 
  -5   3   4      147.77      146.15      3.37 o 
  -4   3   4      333.52      319.84      4.64 o 
  -3   3   4      588.28      608.79      6.70 o 
  -2   3   4       12.94        9.21      0.97 o 
  -1   3   4        2.38        4.98      1.75 o 
   0   3   4       71.90       86.47      1.83 o 
   1   3   4     2161.14     2091.13     18.60 o 
   2   3   4      913.59      890.72      9.83 o 
   3   3   4      781.34      710.98      7.19 o 
   4   3   4       22.81       15.18      1.10 o 
   5   3   4      190.59      223.49      3.07 o 
   6   3   4       54.43       63.63      4.32 o 
   7   3   4      130.49      134.55      3.72 o 
   8   3   4       31.04       27.35      3.95 o 
   9   3   4      147.20      153.78      6.99 o 
  10   3   4       90.04       90.26      6.38 o 
  -8   4   4      165.95      155.30      7.60 o 
  -7   4   4       78.74       68.38      6.38 o 
  -6   4   4       16.89       18.54      4.56 o 
  -5   4   4      168.41      156.45      3.67 o 
  -4   4   4      207.32      197.24      3.71 o 
  -3   4   4      495.21      469.51      5.70 o 
  -2   4   4      885.37      806.97      8.22 o 
  -1   4   4      472.34      406.32      8.05 o 
   0   4   4       58.42       46.98      2.36 o 
   1   4   4      240.41      266.47      4.71 o 
   2   4   4      374.62      396.98      5.45 o 
   3   4   4      344.06      320.20      3.92 o 
   4   4   4       34.52       26.01      1.51 o 
   5   4   4        4.72        6.67      1.36 o 
   6   4   4       22.82       22.67      1.81 o 
   7   4   4      210.23      208.21      5.05 o 
   8   4   4       47.95       53.79      4.56 o 
   9   4   4       22.58       28.57      4.56 o 
  -8   5   4       55.86       62.00      6.99 o 
  -7   5   4      257.91      285.07     10.33 o 
  -6   5   4      119.37      120.66      6.99 o 
  -5   5   4      160.16      159.72      5.16 o 
  -4   5   4        0.95        0.46      2.58 o 
  -3   5   4        2.39        1.67      2.58 o 
  -2   5   4      312.18      272.17      5.37 o 
  -1   5   4      349.32      317.82      5.59 o 
   0   5   4     1815.60     1778.25     20.09 o 
   1   5   4     2000.90     2053.51     43.00 o 
   2   5   4     1000.66      936.50     14.73 o 
   3   5   4       71.58      100.01      2.19 o 
   4   5   4        5.76        4.17      2.74 o 
   5   5   4       10.75       16.19      1.51 o 
   6   5   4        1.10        2.49      1.30 o 
   7   5   4      734.69      758.57      9.12 o 
   8   5   4      165.03      163.20      4.83 o 
   9   5   4       66.43       68.69      5.17 o 
  -7   6   4       29.40       32.52      5.17 o 
  -6   6   4      471.61      462.12     12.00 o 
  -5   6   4       10.84       11.72      2.90 o 
  -4   6   4      276.03      278.70      6.34 o 
  -3   6   4        6.01        9.90      2.68 o 
  -2   6   4      248.54      230.95      5.26 o 
  -1   6   4      533.21      505.28      7.74 o 
   0   6   4      497.89      493.28      7.52 o 
   1   6   4      189.11      156.40      3.97 o 
   2   6   4      687.61      597.20      8.27 o 
   3   6   4     1822.01     1801.68     16.78 o 
   4   6   4      278.86      280.10      4.14 o 
   5   6   4        0.29       -0.41      1.40 o 
   6   6   4      220.28      224.29      6.99 o 
   7   6   4      141.86      147.22      3.73 o 
   8   6   4       57.02       52.88      3.58 o 
   9   6   4       30.04       39.21      4.86 o 
  -7   7   4        0.47       -6.38      4.25 o 
  -6   7   4       27.77       28.53      3.65 o 
  -5   7   4      115.49      113.48      4.83 o 
  -4   7   4        2.44       -1.91      2.55 o 
  -3   7   4      774.09      756.64     11.38 o 
  -2   7   4       12.73       18.59      6.38 o 
  -1   7   4       27.94       28.55      2.77 o 
   0   7   4      247.97      252.21      5.37 o 
   1   7   4      473.99      494.28      7.84 o 
   2   7   4      319.85      301.85      5.69 o 
   3   7   4       27.87       19.98      2.15 o 
   4   7   4      288.19      291.86      6.53 o 
   5   7   4       13.84       17.88      1.74 o 
   6   7   4      366.57      372.61      6.87 o 
   7   7   4        5.79        9.66      2.10 o 
   8   7   4       80.87       76.39      3.35 o 
   9   7   4       10.79        8.16      3.50 o 
  -6   8   4        0.41        3.04      2.99 o 
  -5   8   4       22.98       25.79      3.58 o 
  -4   8   4       25.47       26.81      3.28 o 
  -3   8   4      238.83      234.50      5.97 o 
  -2   8   4      244.33      247.66      6.10 o 
  -1   8   4      591.99      548.57      9.02 o 
   0   8   4     1812.05     1759.12     21.58 o 
   1   8   4      745.54      724.39     10.53 o 
   2   8   4     1016.90      931.65     31.76 o 
   3   8   4       97.77       88.49      3.65 o 
   4   8   4      197.11      190.37      5.32 o 
   5   8   4       72.73       59.87      4.56 o 
   6   8   4       80.33       75.98      5.17 o 
   7   8   4        6.39        5.59      2.34 o 
   8   8   4       15.44       22.04      3.48 o 
  -5   9   4      182.36      188.63     11.55 o 
  -4   9   4       67.85       75.18      6.08 o 
  -3   9   4        7.16        5.34      2.85 o 
  -2   9   4       65.48       63.36      4.41 o 
  -1   9   4        6.31        5.42      2.63 o 
   0   9   4        0.51       -0.34      3.19 o 
   1   9   4       19.11       28.36      2.99 o 
   2   9   4        5.69        0.82      2.19 o 
   3   9   4       51.02       45.54      4.10 o 
   4   9   4       10.32       11.68      2.46 o 
   5   9   4        0.21       -4.10      2.74 o 
   6   9   4       20.96       21.58      4.25 o 
   7   9   4       21.25       26.56      4.71 o 
   8   9   4        0.13       -5.47      4.56 o 
  -4  10   4      260.08      266.37      6.92 o 
  -3  10   4      118.18      121.82      5.32 o 
  -2  10   4       15.41       15.38      4.41 o 
  -1  10   4      282.18      288.24      7.05 o 
   0  10   4       24.24       22.39      3.20 o 
   1  10   4       19.39       18.82      2.85 o 
   2  10   4        0.40       -1.33      2.41 o 
   3  10   4        2.24        2.81      2.41 o 
   4  10   4      625.16      654.64     15.20 o 
   5  10   4      270.32      288.42      9.42 o 
   6  10   4       46.97       47.11      5.47 o 
   7  10   4        4.25       -2.43      3.44 o 
  -3  11   4      157.77      169.12      9.27 o 
  -2  11   4       24.26       27.17      3.80 o 
  -1  11   4       68.04       73.38      4.59 o 
   0  11   4      211.18      202.95      6.99 o 
   1  11   4       24.56       33.46      3.50 o 
   2  11   4        3.39        2.21      4.41 o 
   3  11   4       67.99       72.59      4.19 o 
   4  11   4        0.22        1.22      3.34 o 
   5  11   4       94.12      102.72      6.38 o 
   6  11   4       90.63       99.38      6.99 o 
  -1  12   4        3.01        5.79      3.20 o 
   0  12   4       29.85       29.63      3.65 o 
   1  12   4        0.49        2.47      2.92 o 
   2  12   4        8.67        9.61      3.07 o 
   3  12   4      186.54      201.19      8.51 o 
   4  12   4       29.56       28.26      4.56 o 
  -1  -9   5       36.00       39.21      5.77 o 
   0  -9   5      177.66      162.90      8.21 o 
   1  -9   5       14.25       15.80      5.47 o 
  -4  -8   5        7.44        3.95      3.22 o 
  -3  -8   5        0.33       -0.61      4.86 o 
  -2  -8   5       13.78       12.16      4.56 o 
  -1  -8   5        6.35        5.77      4.86 o 
   0  -8   5       38.15       41.03      5.77 o 
   1  -8   5       16.47       19.60      3.20 o 
   2  -8   5        6.97       11.06      3.03 o 
   3  -8   5        7.77        6.54      6.53 o 
   4  -8   5      109.29       93.52     14.44 o 
  -5  -7   5        0.49       -4.21      2.92 o 
  -4  -7   5       42.24       42.59      3.76 o 
  -3  -7   5      139.13      140.07      5.16 o 
  -2  -7   5      422.42      421.21      8.21 o 
  -1  -7   5        7.94       12.46      4.86 o 
   0  -7   5       69.74       52.88      6.38 o 
   1  -7   5        2.65        2.76      2.58 o 
   2  -7   5       16.60       21.61      3.31 o 
   3  -7   5        0.50       -0.92      5.62 o 
   4  -7   5       84.38       76.79      4.72 o 
   5  -7   5        9.44       10.13      3.50 o 
  -6  -6   5        7.11       17.65      5.47 o 
  -5  -6   5        7.14        3.73      5.47 o 
  -4  -6   5       11.25        8.44      2.99 o 
  -3  -6   5       11.48        9.12      3.01 o 
  -2  -6   5       88.06       81.34      4.19 o 
  -1  -6   5      504.38      478.19      8.35 o 
   0  -6   5       64.08       59.77      3.71 o 
   1  -6   5       87.16       76.71      4.22 o 
   2  -6   5        9.28       10.42      2.85 o 
   3  -6   5      310.37      315.23     11.40 o 
   4  -6   5       47.18       49.97      6.84 o 
   5  -6   5       62.59       60.34      4.22 o 
   6  -6   5       60.93       57.45      4.10 o 
  -6  -5   5       22.12       27.60      4.25 o 
  -5  -5   5       17.92       13.97      3.20 o 
  -4  -5   5       39.77       42.10      3.44 o 
  -3  -5   5      234.71      234.02      5.80 o 
  -2  -5   5        0.24       -2.47      2.55 o 
  -1  -5   5      186.65      180.17      5.47 o 
   0  -5   5      457.76      454.11      7.22 o 
   1  -5   5      150.78      146.69      4.95 o 
   2  -5   5      364.90      363.11      7.44 o 
   3  -5   5       87.38       80.59      4.22 o 
   4  -5   5      297.62      298.96      7.14 o 
   5  -5   5       33.04       33.91      3.54 o 
   6  -5   5        1.58        0.13      2.66 o 
   7  -5   5        1.42       -4.45      3.95 o 
  -7  -4   5        2.40       -3.30      5.62 o 
  -6  -4   5        0.10        0.03      2.85 o 
  -5  -4   5        0.19       -1.91      4.41 o 
  -4  -4   5       24.07       26.11      3.11 o 
  -3  -4   5      241.42      224.60      5.48 o 
  -2  -4   5       55.66       45.11      3.42 o 
  -1  -4   5        2.61        1.61      1.43 o 
   0  -4   5       39.42       36.91      2.17 o 
   1  -4   5       14.36       15.42      2.62 o 
   2  -4   5        1.74        5.30      2.42 o 
   3  -4   5     1433.41     1418.85     18.35 o 
   4  -4   5       28.10       24.95      5.32 o 
   5  -4   5      341.16      345.39      7.36 o 
   6  -4   5      166.87      147.23      5.62 o 
   7  -4   5       87.88       73.33      5.62 o 
   8  -4   5       18.98       19.80      4.56 o 
  -7  -3   5        1.02        1.04      3.04 o 
  -6  -3   5       68.70       70.86      4.02 o 
  -5  -3   5       27.62       33.71      3.33 o 
  -4  -3   5       10.85        8.28      2.68 o 
  -3  -3   5       31.92       33.09      2.90 o 
  -2  -3   5       50.10       49.12      4.86 o 
  -1  -3   5      577.82      584.04      7.11 o 
   0  -3   5      198.84      175.25      3.29 o 
   1  -3   5      294.52      312.94      6.21 o 
   2  -3   5       24.33       28.03      3.95 o 
   3  -3   5       25.73       27.86      2.98 o 
   4  -3   5      335.08      353.24      8.05 o 
   5  -3   5      268.33      238.51      5.97 o 
   6  -3   5       39.70       40.29      3.58 o 
   7  -3   5      129.69      112.69      4.67 o 
   8  -3   5       39.81       39.09      5.32 o 
  -8  -2   5       18.41       16.66      3.20 o 
  -7  -2   5        1.13       -4.16      3.34 o 
  -6  -2   5       80.07       81.60      6.53 o 
  -5  -2   5      211.54      207.30      6.38 o 
  -4  -2   5      119.07      115.86      4.28 o 
  -3  -2   5        0.12       -0.40      2.12 o 
  -2  -2   5       34.77       37.77      3.01 o 
  -1  -2   5        6.27       10.06      1.35 o 
   0  -2   5      531.82      559.16      7.73 o 
   1  -2   5     1174.34     1281.99     15.06 o 
   2  -2   5       65.89       63.20      3.26 o 
   3  -2   5      805.88      870.54     27.05 o 
   4  -2   5      356.13      371.28      7.05 o 
   5  -2   5       14.49       16.63      2.70 o 
   6  -2   5      208.00      210.90      5.54 o 
   7  -2   5       27.66       34.20      3.14 o 
   8  -2   5       20.69       19.42      3.50 o 
   9  -2   5       75.24       71.07      4.31 o 
  -8  -1   5        0.99        0.35      2.81 o 
  -7  -1   5       35.51       36.98      3.58 o 
  -6  -1   5       21.49       25.64      3.07 o 
  -5  -1   5      161.48      162.65      4.89 o 
  -4  -1   5      201.37      191.63      5.02 o 
  -3  -1   5        0.14        0.93      2.12 o 
  -2  -1   5      571.55      567.35      6.30 o 
  -1  -1   5      306.46      287.06      6.06 o 
   0  -1   5     1442.23     1557.98     14.59 o 
   1  -1   5      344.55      453.03      7.05 o 
   2  -1   5      115.89      137.29      3.65 o 
   3  -1   5      126.00      119.34      3.72 o 
   4  -1   5      629.57      718.78     10.41 o 
   5  -1   5      976.13     1033.48     13.85 o 
   6  -1   5       53.14       44.41      3.80 o 
   7  -1   5      112.11      112.70      4.23 o 
   8  -1   5      142.69      130.14      4.75 o 
   9  -1   5       27.36       28.00      3.34 o 
  -8   0   5       28.41       28.81      3.49 o 
  -7   0   5       61.76       63.26      4.10 o 
  -6   0   5       57.71       63.99      3.65 o 
  -5   0   5       25.22       27.13      3.04 o 
  -4   0   5       87.20       86.99      3.80 o 
  -3   0   5       15.36       15.16      2.12 o 
  -2   0   5      139.16      123.47      2.43 o 
  -1   0   5     1124.12     1032.56     10.03 o 
   0   0   5      189.81      190.07      2.99 o 
   1   0   5      307.55      347.73      4.36 o 
   2   0   5      732.12      945.58     12.76 o 
   3   0   5      144.80      196.99      4.56 o 
   4   0   5      153.43      202.57      4.71 o 
   5   0   5       54.80       61.09      3.28 o 
   6   0   5       84.22       76.93      3.72 o 
   7   0   5       65.78       65.77      3.50 o 
   8   0   5      253.96      253.33      6.05 o 
   9   0   5      113.55      124.91      7.29 o 
  -8   1   5        6.30        7.60      2.92 o 
  -7   1   5       63.90       65.72      4.41 o 
  -6   1   5       46.57       47.75      3.36 o 
  -5   1   5      268.25      265.33      5.84 o 
  -4   1   5        0.86        0.98      1.84 o 
  -3   1   5      203.27      201.02      3.28 o 
  -2   1   5      141.92      132.83      2.94 o 
  -1   1   5      133.71      136.70      2.46 o 
   0   1   5      408.45      436.39      5.00 o 
   1   1   5       46.00       60.54      2.52 o 
   2   1   5     2297.64     2563.24     34.65 o 
   3   1   5     1927.17     2199.86     24.81 o 
   4   1   5       57.87       55.56      2.77 o 
   5   1   5       33.03       37.99      3.50 o 
   6   1   5      175.99      190.12      4.80 o 
   7   1   5       13.40       11.18      2.19 o 
   8   1   5       48.91       50.75      3.07 o 
   9   1   5      175.48      180.83      7.90 o 
  -8   2   5       56.04       58.05      4.09 o 
  -7   2   5        9.69        6.20      2.53 o 
  -6   2   5       16.83       20.48      2.53 o 
  -5   2   5       26.91       29.44      2.70 o 
  -4   2   5      148.35      148.95      4.31 o 
  -3   2   5      874.95      785.69      8.28 o 
  -2   2   5     1722.45     1581.31     22.13 o 
  -1   2   5       50.35       44.44      1.85 o 
   0   2   5        1.04        4.10      1.68 o 
   1   2   5       92.95       88.28      3.26 o 
   2   2   5       30.51       43.69      1.50 o 
   3   2   5      426.87      477.64      5.34 o 
   4   2   5       85.88      107.16      2.31 o 
   5   2   5       19.90       23.35      2.12 o 
   6   2   5      141.55      142.25      5.62 o 
   7   2   5      334.85      345.81      6.49 o 
   8   2   5      112.30      112.61      6.38 o 
   9   2   5       11.27       19.15      4.25 o 
  -8   3   5      284.78      285.38     10.64 o 
  -7   3   5       35.90       46.81      3.36 o 
  -6   3   5       18.05       23.22      2.58 o 
  -5   3   5       31.26       31.38      3.80 o 
  -4   3   5       43.11       41.96      2.28 o 
  -3   3   5       71.32       64.47      2.34 o 
  -2   3   5      134.12      118.02      2.49 o 
  -1   3   5     1397.06     1413.88     18.71 o 
   0   3   5      190.13      223.45      3.45 o 
   1   3   5      133.07      112.49      2.27 o 
   2   3   5      379.11      362.24      4.86 o 
   3   3   5       91.91       97.33      2.92 o 
   4   3   5      161.35      200.59      4.58 o 
   5   3   5        3.90        3.65      2.13 o 
   6   3   5      298.55      301.36      5.58 o 
   7   3   5      700.31      744.77     10.62 o 
   8   3   5      266.87      268.36      8.81 o 
   9   3   5      147.71      143.45      6.99 o 
  -8   4   5       22.89       21.27      5.77 o 
  -7   4   5      201.62      190.86      8.81 o 
  -6   4   5      127.75      133.12      7.29 o 
  -5   4   5      159.28      158.64      7.29 o 
  -4   4   5      163.56      149.41      3.30 o 
  -3   4   5       54.91       50.83      2.14 o 
  -2   4   5      288.31      295.57      3.96 o 
  -1   4   5      378.31      429.37      5.29 o 
   0   4   5      464.58      474.14      6.84 o 
   1   4   5      368.52      286.07      3.73 o 
   2   4   5      572.06      499.13      5.50 o 
   3   4   5       12.81       16.63      1.23 o 
   4   4   5        2.18        0.46      1.29 o 
   5   4   5       21.66       23.73      1.63 o 
   6   4   5        2.13        3.12      1.32 o 
   7   4   5      159.31      155.52      4.56 o 
   8   4   5        0.24       -3.65      3.04 o 
   9   4   5       62.22       50.75      4.86 o 
  -7   5   5        3.45        1.82      4.86 o 
  -6   5   5        1.26        1.52      4.56 o 
  -5   5   5       12.44       15.41      2.90 o 
  -4   5   5      211.87      206.89      5.48 o 
  -3   5   5      692.90      653.67      9.66 o 
  -2   5   5        0.13       -2.28      1.93 o 
  -1   5   5      852.44      831.99     10.95 o 
   0   5   5      225.51      199.20      4.19 o 
   1   5   5      329.92      353.39      5.69 o 
   2   5   5      171.64      155.58      2.72 o 
   3   5   5       71.88       77.80      3.65 o 
   4   5   5       89.90       85.24      2.28 o 
   5   5   5      277.21      268.18      4.15 o 
   6   5   5      436.48      440.61      7.08 o 
   7   5   5        3.64        1.60      2.27 o 
   8   5   5        4.67        3.95      3.34 o 
   9   5   5        0.26       -2.74      3.34 o 
  -7   6   5       35.89       44.07      5.77 o 
  -6   6   5      113.09      123.69      7.29 o 
  -5   6   5        5.29        6.69      3.34 o 
  -4   6   5      317.26      309.78      6.77 o 
  -3   6   5        8.20       10.51      2.68 o 
  -2   6   5        8.87       13.10      2.58 o 
  -1   6   5      146.94      121.18      3.97 o 
   0   6   5      678.60      617.65      8.81 o 
   1   6   5     1671.13     1612.03     20.82 o 
   2   6   5       16.02       16.12      2.03 o 
   3   6   5       64.42       52.67      1.95 o 
   4   6   5       38.91       32.54      2.01 o 
   5   6   5       85.03       73.88      2.50 o 
   6   6   5      491.29      490.58      7.84 o 
   7   6   5       18.11       16.95      2.09 o 
   8   6   5       40.79       38.60      4.25 o 
   9   6   5      205.83      199.37      7.90 o 
  -6   7   5       42.13       50.38      4.56 o 
  -5   7   5      665.84      682.11     13.52 o 
  -4   7   5        0.71        1.45      3.34 o 
  -3   7   5      273.11      263.50      6.22 o 
  -2   7   5       82.82       79.56      4.07 o 
  -1   7   5      433.06      428.25      7.52 o 
   0   7   5      885.47      839.74     11.60 o 
   1   7   5      622.30      559.16     13.98 o 
   2   7   5       70.76       75.16      5.47 o 
   3   7   5       56.57       53.57      3.22 o 
   4   7   5      175.73      165.66      4.30 o 
   5   7   5      157.23      151.33      3.25 o 
   6   7   5        1.67        3.19      4.41 o 
   7   7   5       11.51       15.33      2.19 o 
   8   7   5        1.56       -1.68      2.06 o 
   9   7   5      115.31      110.63      6.08 o 
  -6   8   5       11.61        7.03      3.33 o 
  -5   8   5        0.21       -0.84      5.17 o 
  -4   8   5      496.13      468.68      9.02 o 
  -3   8   5       38.84       40.86      3.50 o 
  -2   8   5      485.61      484.26      8.59 o 
  -1   8   5      246.46      242.34      5.91 o 
   0   8   5      843.31      786.14     11.39 o 
   1   8   5       24.24       30.67      2.77 o 
   2   8   5      173.83      155.29      7.29 o 
   3   8   5        2.10        0.35      2.12 o 
   4   8   5       96.32       87.24      3.65 o 
   5   8   5      213.40      201.81      4.94 o 
   6   8   5        0.01       -4.10      2.74 o 
   8   8   5       19.17       21.57      3.33 o 
  -5   9   5       52.76       52.99      4.23 o 
  -4   9   5       27.82       33.65      7.14 o 
  -3   9   5       31.15       27.07      3.72 o 
  -2   9   5        2.15        0.51      2.85 o 
  -1   9   5       15.48       17.15      2.99 o 
   0   9   5       57.26       52.90      3.54 o 
   1   9   5       47.07       47.43      6.08 o 
   2   9   5       72.49       63.81      3.63 o 
   3   9   5       32.69       35.52      3.04 o 
   4   9   5       54.78       51.85      3.33 o 
   5   9   5       28.35       22.19      3.65 o 
   6   9   5        2.87        1.22      3.04 o 
   8   9   5       90.51       91.45      5.93 o 
  -4  10   5      130.27      135.42      5.62 o 
  -3  10   5       84.55      100.81      4.82 o 
  -2  10   5        1.16        3.55      3.19 o 
  -1  10   5       13.37       14.74      3.14 o 
   0  10   5       72.04       67.55      6.53 o 
   1  10   5      233.65      222.11      5.80 o 
   2  10   5      577.49      572.68     12.00 o 
   3  10   5      181.04      197.08      8.97 o 
   4  10   5       45.48       52.00      3.65 o 
   5  10   5        1.09       -2.74      3.04 o 
   6  10   5        6.00        5.17      3.65 o 
  -3  11   5       75.32       87.78      4.97 o 
  -2  11   5      141.27      150.53      5.75 o 
  -1  11   5      144.13      148.70      5.54 o 
   0  11   5       92.81       78.85      5.17 o 
   1  11   5        4.83        0.39      2.70 o 
   2  11   5       47.80       52.69      4.41 o 
   3  11   5      241.93      247.81      6.45 o 
   4  11   5      127.11      118.53      6.69 o 
   5  11   5       14.71       17.93      3.95 o 
   6  11   5      136.98      155.30      7.90 o 
  -1  12   5       13.29        4.98      3.80 o 
   0  12   5      112.56      119.39      5.32 o 
   1  12   5       47.98       61.58      4.37 o 
   2  12   5       10.61       14.47      3.14 o 
   3  12   5        4.16        9.85      3.19 o 
   4  12   5       50.09       53.19      5.47 o 
  -2  -8   6        7.93       23.40      4.86 o 
  -1  -8   6        1.97        4.25      5.17 o 
   0  -8   6       20.17       21.88      5.17 o 
   1  -8   6       42.17       37.99      6.38 o 
   2  -8   6       16.17       19.39      3.31 o 
  -4  -7   6      106.93      120.66      6.38 o 
  -3  -7   6       29.73       27.95      3.65 o 
  -2  -7   6       28.28       33.13      5.47 o 
  -1  -7   6        2.92        3.04      4.86 o 
   0  -7   6        6.87        3.34      5.17 o 
   1  -7   6      131.05      125.63      7.75 o 
   2  -7   6       15.72       11.78      3.13 o 
   3  -7   6        3.69        2.72      2.74 o 
   4  -7   6       50.51       57.12      4.27 o 
  -5  -6   6       13.20       18.42      3.50 o 
  -4  -6   6       48.41       48.35      3.87 o 
  -3  -6   6      215.48      203.82      5.79 o 
  -2  -6   6       61.52       51.58      8.05 o 
  -1  -6   6       27.22       25.23      5.17 o 
   0  -6   6        9.16        8.21      4.86 o 
   1  -6   6       17.70       17.47      2.85 o 
   2  -6   6        5.40        9.83      2.69 o 
   3  -6   6        0.40       -0.35      6.08 o 
   4  -6   6       97.77       83.82      4.55 o 
   5  -6   6      145.44      139.04      7.60 o 
   6  -6   6       83.75       69.67      6.53 o 
  -6  -5   6       58.79       66.10      7.60 o 
  -5  -5   6        9.35       -0.12      2.99 o 
  -4  -5   6        3.25        1.40      2.77 o 
  -3  -5   6      161.49      152.31      5.05 o 
  -2  -5   6      109.98      107.87      4.37 o 
  -1  -5   6      241.57      218.46      5.40 o 
   0  -5   6      489.99      470.81      8.31 o 
   1  -5   6      149.35      143.77      4.95 o 
   2  -5   6      133.78      125.55      5.93 o 
   3  -5   6       32.07       32.46      3.36 o 
   4  -5   6        9.08        6.39      2.85 o 
   5  -5   6       38.88       34.51      6.23 o 
   6  -5   6        1.81       -1.42      6.84 o 
   7  -5   6        0.69       -3.79      5.17 o 
  -6  -4   6      109.78      109.91      4.89 o 
  -5  -4   6       65.48       60.28      4.02 o 
  -4  -4   6        0.04        0.51      2.55 o 
  -3  -4   6      122.46      112.15      4.30 o 
  -2  -4   6       20.51       22.67      5.32 o 
  -1  -4   6       64.60       65.02      3.65 o 
   0  -4   6       63.57       61.41      3.36 o 
   1  -4   6      605.90      592.13      9.69 o 
   2  -4   6       56.64       49.43      3.77 o 
   3  -4   6      757.60      745.65     11.77 o 
   4  -4   6      161.99      147.19      5.11 o 
   5  -4   6       24.07       26.65      3.34 o 
   6  -4   6       11.82       11.48      3.08 o 
   7  -4   6        9.75        4.36      2.85 o 
  -7  -3   6        1.55        0.22      3.07 o 
  -6  -3   6       24.93       38.07      3.63 o 
  -5  -3   6       48.85       51.52      3.95 o 
  -4  -3   6       73.39       70.55      5.17 o 
  -3  -3   6       45.31       46.52      3.44 o 
  -2  -3   6      248.70      235.41      5.58 o 
  -1  -3   6        0.04       -0.32      2.30 o 
   0  -3   6        9.57       11.34      1.69 o 
   1  -3   6      260.65      277.50      6.84 o 
   2  -3   6      217.27      240.46      5.84 o 
   3  -3   6       33.08       30.52      4.56 o 
   4  -3   6      547.73      534.74      9.30 o 
   5  -3   6       81.70       65.23      3.93 o 
   6  -3   6        0.41       -1.52      2.43 o 
   7  -3   6        5.39        5.98      2.89 o 
   8  -3   6        3.99        0.71      5.01 o 
  -7  -2   6       72.77       77.12      4.45 o 
  -6  -2   6        6.74        5.37      2.85 o 
  -5  -2   6       40.32       40.00      3.42 o 
  -4  -2   6      128.33      111.35      4.28 o 
  -3  -2   6       65.47       59.75      5.77 o 
  -2  -2   6     1284.16     1261.14     15.90 o 
  -1  -2   6      666.52      700.70     10.06 o 
   0  -2   6       80.18       88.73      2.64 o 
   1  -2   6      177.46      185.62      3.45 o 
   2  -2   6       33.91       36.39      3.03 o 
   3  -2   6       65.31       76.47      3.77 o 
   4  -2   6        0.49        1.22      2.11 o 
   5  -2   6       95.49      104.82      4.31 o 
   6  -2   6        0.70       -1.23      2.30 o 
   7  -2   6      103.16      108.06      4.67 o 
   8  -2   6        7.59        1.58      5.62 o 
  -7  -1   6       66.20       73.38      4.15 o 
  -6  -1   6       22.96       28.44      3.28 o 
  -5  -1   6       64.45       61.42      3.80 o 
  -4  -1   6       32.98       36.86      3.11 o 
  -3  -1   6      468.06      450.51     10.79 o 
  -2  -1   6      128.16      131.36      4.30 o 
  -1  -1   6      162.14      172.92      3.30 o 
   0  -1   6       24.54       30.64      2.07 o 
   1  -1   6       94.93       84.02      2.35 o 
   2  -1   6      668.04      711.27     10.17 o 
   3  -1   6      752.25      820.32     11.58 o 
   4  -1   6       39.14       42.22      3.34 o 
   5  -1   6       15.75       22.00      2.70 o 
   6  -1   6       77.30       74.04      3.87 o 
   7  -1   6      146.54      143.85      4.89 o 
   8  -1   6      104.55       99.88      5.77 o 
   9  -1   6        3.42        1.47      2.63 o 
  -7   0   6       99.52       93.42      4.53 o 
  -6   0   6        8.74       13.20      3.65 o 
  -5   0   6       43.85       46.43      3.42 o 
  -4   0   6       63.94       58.64      5.32 o 
  -3   0   6     1527.95     1443.71     17.73 o 
  -2   0   6        0.05       -1.14      1.19 o 
  -1   0   6       89.74       80.52      2.24 o 
   0   0   6     1148.82     1334.72     15.06 o 
   1   0   6      264.15      258.76      3.80 o 
   2   0   6      397.65      469.02      7.48 o 
   3   0   6      444.78      462.27      7.48 o 
   4   0   6       89.88      122.55      4.02 o 
   5   0   6      103.75      120.32      4.23 o 
   6   0   6      428.51      430.89      7.82 o 
   7   0   6      118.13      112.58      4.23 o 
   8   0   6        1.54        1.33      2.30 o 
   9   0   6        2.95       -1.07      2.30 o 
  -7   1   6       36.21       38.28      3.80 o 
  -6   1   6        0.11        3.39      2.47 o 
  -5   1   6        2.67        3.87      2.25 o 
  -4   1   6        0.03       -2.13      2.28 o 
  -3   1   6      236.39      225.26      5.10 o 
  -2   1   6      202.41      211.38      5.98 o 
  -1   1   6        1.69        0.74      1.14 o 
   0   1   6      368.51      380.75      5.86 o 
   1   1   6     1102.13     1252.40     12.08 o 
   2   1   6       79.62       73.69      2.92 o 
   3   1   6        3.49        0.68      1.56 o 
   4   1   6       18.75       23.44      2.41 o 
   5   1   6      270.48      291.69      8.51 o 
   6   1   6      599.67      628.30     15.35 o 
   7   1   6      294.73      302.59      6.69 o 
   8   1   6       27.19       24.71      2.92 o 
   9   1   6       13.85       16.58      2.89 o 
  -7   2   6       11.13       11.30      3.04 o 
  -6   2   6       12.81       16.30      2.75 o 
  -5   2   6      272.70      261.99      5.75 o 
  -4   2   6      471.22      451.95      7.90 o 
  -3   2   6      174.64      171.60      3.38 o 
  -2   2   6       64.03       67.08      2.29 o 
  -1   2   6       26.15       36.23      2.46 o 
   0   2   6        9.27       17.95      1.38 o 
   1   2   6      747.83      764.74      7.93 o 
   2   2   6       86.32      105.72      2.29 o 
   3   2   6       57.91       55.08      1.78 o 
   4   2   6       99.70      108.50      3.50 o 
   5   2   6       98.44      104.88      3.72 o 
   6   2   6        2.17        4.32      1.97 o 
   7   2   6      215.75      225.72      5.32 o 
   8   2   6        8.94        9.46      2.89 o 
   9   2   6       11.29       14.59      4.56 o 
  -7   3   6        0.00       -6.38      4.25 o 
  -6   3   6       10.93       10.72      2.35 o 
  -5   3   6       52.12       55.31      3.26 o 
  -4   3   6       46.80       43.18      2.75 o 
  -3   3   6      307.60      330.60      4.76 o 
  -2   3   6       10.11        5.73      1.42 o 
  -1   3   6       11.67        7.31      1.32 o 
   0   3   6      385.45      388.73      4.73 o 
   1   3   6        0.06        0.23      1.17 o 
   2   3   6      147.21      170.34      2.88 o 
   3   3   6      162.48      165.20      2.94 o 
   4   3   6      640.68      640.02     11.25 o 
   5   3   6      439.38      432.07      7.08 o 
   6   3   6      419.28      431.47      7.39 o 
   7   3   6      144.59      161.40      7.14 o 
   8   3   6       58.56       61.41      3.28 o 
   9   3   6        3.68       10.64      3.95 o 
  -7   4   6       94.44       96.04      7.29 o 
  -6   4   6       65.58       57.14      6.08 o 
  -5   4   6       13.24       13.37      4.25 o 
  -4   4   6       30.18       33.18      2.99 o 
  -3   4   6      184.87      187.06      5.62 o 
  -2   4   6      763.59      753.02      9.98 o 
  -1   4   6      329.02      277.98      3.84 o 
   0   4   6     1010.37      934.42     14.37 o 
   1   4   6       25.72       37.17      2.46 o 
   2   4   6       15.82       19.91      1.46 o 
   3   4   6       55.41       53.90      1.98 o 
   4   4   6      596.81      578.78      7.57 o 
   5   4   6       93.11       88.47      2.53 o 
   6   4   6        3.30        1.49      1.90 o 
   7   4   6      160.08      154.09      5.77 o 
  -7   5   6        0.96       -5.47      4.56 o 
  -6   5   6      383.36      393.57     11.85 o 
  -5   5   6      190.28      184.17      8.21 o 
  -4   5   6        4.61        6.15      2.68 o 
  -3   5   6      278.27      282.05      6.12 o 
  -2   5   6       73.45       80.65      3.97 o 
  -1   5   6      725.81      680.97     14.74 o 
   0   5   6      818.50      725.66      9.78 o 
   1   5   6       48.17       62.30      2.90 o 
   2   5   6       83.47       64.92      2.14 o 
   3   5   6      467.90      447.29      5.38 o 
   4   5   6       14.06       13.76      1.74 o 
   5   5   6       21.15       23.41      1.74 o 
   6   5   6        0.02       -1.92      1.28 o 
   7   5   6      166.14      172.23      4.40 o 
   8   5   6      110.18       99.99      5.47 o 
   9   5   6      290.51      283.86      9.42 o 
  -7   6   6       27.91       24.62      5.47 o 
  -6   6   6       20.26       16.11      4.86 o 
  -5   6   6        6.62        5.47      3.01 o 
  -4   6   6       25.10       21.12      3.11 o 
  -3   6   6      181.16      180.03      5.26 o 
  -2   6   6       56.67       53.61      3.76 o 
  -1   6   6      169.34      184.51      8.81 o 
   0   6   6       59.11       48.13      3.11 o 
   1   6   6      145.87      139.40      3.97 o 
   2   6   6       75.33       75.75      3.22 o 
   3   6   6      732.18      697.60      9.67 o 
   4   6   6      214.28      198.51      3.62 o 
   5   6   6        7.74       11.10      2.33 o 
   6   6   6      121.74      112.62      2.98 o 
   7   6   6      286.59      300.28      5.09 o 
   8   6   6       73.51       63.52      4.86 o 
   9   6   6       75.37       71.72      5.47 o 
  -6   7   6       49.47       42.55      5.17 o 
  -5   7   6      120.65      128.39      5.37 o 
  -4   7   6        0.06       -4.49      6.38 o 
  -3   7   6      354.13      348.52      7.20 o 
  -2   7   6      900.05      840.31     12.03 o 
  -1   7   6      224.75      204.19      5.26 o 
   0   7   6        0.33        1.37      3.19 o 
   1   7   6      356.86      330.55      6.23 o 
   2   7   6      245.02      227.82      5.16 o 
   3   7   6        0.27       -1.22      1.93 o 
   4   7   6       74.67       80.71      3.44 o 
   5   7   6        0.47       -3.19      2.13 o 
   6   7   6       37.79       38.11      3.95 o 
   7   7   6      425.17      406.64     10.33 o 
   8   7   6      362.17      368.65     10.33 o 
   9   7   6       14.62       16.41      4.25 o 
  -5   8   6        4.94        4.71      3.22 o 
  -4   8   6      340.42      340.50      7.73 o 
  -3   8   6      121.02      123.31      4.93 o 
  -2   8   6      224.51      216.01      5.69 o 
  -1   8   6       20.87       20.44      3.34 o 
   0   8   6      171.51      162.07      4.83 o 
   1   8   6      147.63      159.10      4.73 o 
   2   8   6      266.91      265.02      5.80 o 
   3   8   6       71.68       64.39      8.21 o 
   4   8   6       31.71       31.42      2.68 o 
   5   8   6       24.40       25.48      2.89 o 
   6   8   6        9.25        9.73      3.04 o 
   8   8   6        2.61       -1.98      2.79 o 
  -5   9   6       14.69       18.57      3.85 o 
  -4   9   6       56.82       71.55      4.80 o 
  -3   9   6       48.09       48.42      4.15 o 
  -2   9   6        0.01       -3.94      2.63 o 
  -1   9   6       60.94       49.27      3.72 o 
   0   9   6       13.96       17.21      2.63 o 
   1   9   6      401.43      395.40      7.52 o 
   2   9   6      337.36      332.71      6.77 o 
   3   9   6       48.61       42.32      3.33 o 
   4   9   6        2.98        0.45      2.25 o 
   5   9   6      156.49      147.55      4.62 o 
   6   9   6      262.59      265.02      8.51 o 
   7   9   6       78.22       80.23      5.47 o 
   8   9   6        1.31        1.82      6.99 o 
  -4  10   6       36.81       33.83      4.41 o 
  -3  10   6       92.63       93.79      4.97 o 
  -2  10   6        0.66        0.71      2.98 o 
  -1  10   6       30.71       38.73      3.72 o 
   0  10   6      541.15      526.01      9.35 o 
   1  10   6        0.04        0.86      2.63 o 
   2  10   6       12.68       12.81      2.77 o 
   3  10   6        2.87       -0.16      2.41 o 
   4  10   6        0.15       -0.94      2.33 o 
   5  10   6        0.22        1.22      3.04 o 
   6  10   6      145.54      149.83      6.69 o 
   7  10   6        1.62        2.13      3.34 o 
  -3  11   6        4.05        7.12      5.01 o 
  -2  11   6       16.41       16.13      5.93 o 
  -1  11   6       14.90       19.52      6.08 o 
   0  11   6      310.62      313.20      7.51 o 
   1  11   6      100.85       95.63      4.59 o 
   2  11   6       16.44       15.50      3.07 o 
   3  11   6       36.84       38.62      3.63 o 
   4  11   6      258.73      288.72      6.88 o 
   5  11   6       17.71       24.92      4.25 o 
   6  11   6      132.87      141.93      6.99 o 
  -1  12   6      148.33      160.99      6.05 o 
   0  12   6        3.90        1.45      3.20 o 
   1  12   6       69.91       80.50      6.69 o 
   2  12   6        7.66        5.87      3.14 o 
   3  12   6       10.69       12.51      3.20 o 
   4  12   6      103.18      108.50      6.99 o 
  -2  -7   7       14.42       15.50      5.17 o 
  -1  -7   7       75.68       84.79      6.99 o 
   0  -7   7       49.31       58.66      6.99 o 
   1  -7   7       24.73       23.71      5.77 o 
   2  -7   7        0.76        5.95      3.50 o 
   3  -7   7        7.15       -3.95      5.77 o 
  -4  -6   7       26.69       25.49      3.65 o 
  -3  -6   7        1.70       -0.91      3.01 o 
  -2  -6   7      121.45      117.92      6.99 o 
  -1  -6   7       45.74       43.16      5.77 o 
   0  -6   7        4.20       -5.77      4.86 o 
   1  -6   7        7.46        3.48      2.62 o 
   2  -6   7       76.62       80.44      4.32 o 
   3  -6   7       97.39       98.78      5.47 o 
   4  -6   7      100.74       90.61      4.78 o 
   5  -6   7        1.54       -4.79      3.19 o 
  -5  -5   7       11.39        8.00      3.80 o 
  -4  -5   7       52.70       46.38      3.97 o 
  -3  -5   7      137.57      135.97      5.16 o 
  -2  -5   7       99.62       89.96      6.69 o 
  -1  -5   7      174.74      151.35      7.60 o 
   0  -5   7      202.22      171.41      8.51 o 
   1  -5   7      163.16      150.21      5.32 o 
   2  -5   7       41.11       45.20      3.63 o 
   3  -5   7       39.43       36.14      3.59 o 
   4  -5   7       37.82       26.48      3.59 o 
   5  -5   7       14.40       19.61      7.75 o 
   6  -5   7       35.23       33.24      3.91 o 
  -5  -4   7       24.45       27.19      7.75 o 
  -4  -4   7        7.61        7.21      5.01 o 
  -3  -4   7       10.23       11.78      5.47 o 
  -2  -4   7       54.34       48.75      3.72 o 
  -1  -4   7      360.39      338.56     10.64 o 
   0  -4   7        7.52        3.95      4.86 o 
   1  -4   7      383.21      385.39      7.59 o 
   2  -4   7        1.39       -1.65      2.38 o 
   3  -4   7       82.94       87.04      4.56 o 
   4  -4   7       21.98       19.88      3.13 o 
   5  -4   7       77.21       74.57      4.32 o 
   6  -4   7      164.63      165.31      5.84 o 
   7  -4   7       61.87       62.18      4.32 o 
  -6  -3   7        8.85        4.60      3.20 o 
  -5  -3   7      137.52      126.54      4.93 o 
  -4  -3   7        0.27        5.47      2.79 o 
  -3  -3   7        4.98        9.56      2.68 o 
  -2  -3   7        1.76        2.57      2.55 o 
  -1  -3   7      109.63      108.24      6.53 o 
   0  -3   7      232.56      238.14      5.55 o 
   1  -3   7       35.05       34.64      3.13 o 
   2  -3   7      287.20      271.22      6.34 o 
   3  -3   7      341.40      330.18      7.30 o 
   4  -3   7      102.82      102.20      4.44 o 
   5  -3   7       34.37       31.56      3.31 o 
   6  -3   7        0.27       -1.64      2.58 o 
   7  -3   7        7.77        5.95      2.66 o 
  -6  -2   7        7.52        2.64      5.01 o 
  -5  -2   7       69.15       75.02      4.86 o 
  -4  -2   7      503.00      494.55      8.70 o 
  -3  -2   7      416.07      413.14     10.18 o 
  -2  -2   7       49.52       51.64      3.63 o 
  -1  -2   7       26.61       27.36      5.93 o 
   0  -2   7       81.34       79.11      3.13 o 
   1  -2   7      281.59      296.99      6.28 o 
   2  -2   7       13.19       15.70      2.66 o 
   3  -2   7       10.40        8.04      2.62 o 
   4  -2   7      223.91      253.11      6.21 o 
   5  -2   7        3.55        8.10      2.38 o 
   6  -2   7        0.11       -0.09      2.38 o 
   7  -2   7       50.85       46.09      3.77 o 
   8  -2   7       14.39       17.63      3.65 o 
  -7  -1   7       12.50       13.54      3.20 o 
  -6  -1   7       37.76       35.32      3.72 o 
  -5  -1   7        0.14       -0.05      2.47 o 
  -4  -1   7       27.34       29.20      3.20 o 
  -3  -1   7        0.17        1.70      2.46 o 
  -2  -1   7       53.46       50.37      5.17 o 
  -1  -1   7       93.01       89.50      2.68 o 
   0  -1   7      120.80      116.62      3.00 o 
   1  -1   7       39.37       44.92      2.27 o 
   2  -1   7       12.98       15.20      2.62 o 
   3  -1   7      241.04      250.45      5.91 o 
   4  -1   7      578.14      576.74      9.52 o 
   5  -1   7      311.70      313.33      6.84 o 
   6  -1   7      159.40      157.28      5.10 o 
   7  -1   7        0.15       -3.37      2.25 o 
   8  -1   7      133.63      108.79      4.67 o 
  -7   0   7        5.08        1.68      3.50 o 
  -6   0   7      124.39      143.38      5.18 o 
  -5   0   7      173.98      179.66      5.32 o 
  -4   0   7        6.79        7.09      2.55 o 
  -3   0   7       54.65       45.68      3.50 o 
  -2   0   7      143.75      152.82      4.62 o 
  -1   0   7      426.02      417.25      5.44 o 
   0   0   7      381.99      367.01      4.99 o 
   1   0   7       99.90      105.65      2.82 o 
   2   0   7      107.01      121.17      3.99 o 
   3   0   7      470.48      489.91      8.22 o 
   4   0   7       16.38       17.49      2.53 o 
   5   0   7       83.14       69.85      3.80 o 
   6   0   7        1.44       -0.22      2.25 o 
   7   0   7       18.36       14.02      2.53 o 
   8   0   7       96.58       98.35      4.23 o 
   9   0   7      113.87      113.47      4.75 o 
  -7   1   7        6.82       10.88      3.03 o 
  -6   1   7      105.02      104.57      4.45 o 
  -5   1   7       46.90       55.38      3.80 o 
  -4   1   7       38.25       42.55      3.28 o 
  -3   1   7       24.86       24.98      2.74 o 
  -2   1   7      367.59      360.13      4.95 o 
  -1   1   7      242.13      238.39      3.80 o 
   0   1   7       68.26       75.90      2.53 o 
   1   1   7        2.62        1.33      1.41 o 
   2   1   7       11.22       12.03      2.11 o 
   3   1   7     1367.48     1445.66     17.82 o 
   4   1   7      747.43      748.02     23.10 o 
   5   1   7      197.11      213.28      6.53 o 
   6   1   7       66.29       64.20      3.50 o 
   7   1   7       49.98       48.13      3.36 o 
   8   1   7        3.41        0.94      2.30 o 
   9   1   7       45.55       48.10      3.58 o 
  -7   2   7      119.93      121.31      4.97 o 
  -6   2   7       27.50       26.50      4.71 o 
  -5   2   7       94.81       96.36      4.86 o 
  -4   2   7       13.45       13.46      2.47 o 
  -3   2   7        6.36       11.65      3.19 o 
  -2   2   7      314.57      305.47      4.74 o 
  -1   2   7      329.30      322.62      4.59 o 
   0   2   7      284.16      288.25      4.24 o 
   1   2   7        4.73       10.20      1.41 o 
   2   2   7       47.52       45.58      2.02 o 
   3   2   7       56.64       48.06      1.88 o 
   4   2   7      187.42      207.88      4.89 o 
   5   2   7      366.62      395.10      7.18 o 
   6   2   7       69.60       62.13      3.36 o 
   7   2   7      105.53      112.97      4.02 o 
   8   2   7       27.13       30.50      2.98 o 
   9   2   7      100.96       90.06      3.93 o 
  -7   3   7       46.26       44.37      6.38 o 
  -6   3   7        6.04        5.77      4.56 o 
  -5   3   7       52.96       50.45      5.77 o 
  -4   3   7        4.86        7.18      2.07 o 
  -3   3   7        0.02       -0.48      1.44 o 
  -2   3   7       69.16       61.66      2.47 o 
  -1   3   7       36.33       26.53      1.99 o 
   0   3   7        1.02        0.30      1.34 o 
   1   3   7      328.29      283.19      4.19 o 
   2   3   7       49.45       51.38      3.52 o 
   3   3   7      239.64      242.37      3.75 o 
   4   3   7      162.92      159.91      4.15 o 
   5   3   7      211.38      224.95      5.02 o 
   6   3   7      109.74      113.99      3.94 o 
   7   3   7      147.69      144.78      4.59 o 
   8   3   7        0.20        3.60      2.19 o 
   9   3   7        5.67        6.99      3.95 o 
  -7   4   7       63.40       62.91      6.69 o 
  -6   4   7        5.79        9.12      4.86 o 
  -5   4   7      102.53       90.87      6.69 o 
  -4   4   7      208.87      189.34      7.90 o 
  -3   4   7      229.14      226.17      6.99 o 
  -2   4   7       26.82       23.77      2.89 o 
  -1   4   7       64.97       72.64      2.49 o 
   0   4   7       29.02       35.26      1.91 o 
   1   4   7        0.14        0.61      1.32 o 
   2   4   7      457.29      421.29      5.26 o 
   3   4   7      108.81      106.76      2.66 o 
   4   4   7       64.89       56.85      4.16 o 
   5   4   7       47.57       40.14      2.85 o 
   6   4   7      443.23      454.49      7.70 o 
   7   4   7       17.86       18.62      2.41 o 
   8   4   7      176.31      169.40      9.12 o 
   9   4   7      134.15      135.55      7.29 o 
  -6   5   7        2.32       10.03      4.86 o 
  -5   5   7       20.14       23.71      5.17 o 
  -4   5   7       58.93       58.69      3.94 o 
  -3   5   7      601.66      596.12      9.33 o 
  -2   5   7      296.37      286.66      6.01 o 
  -1   5   7        6.07        3.18      2.25 o 
   0   5   7      494.17      458.28      7.41 o 
   1   5   7      159.19      151.56      3.97 o 
   2   5   7       40.56       32.82      3.65 o 
   3   5   7       10.00        9.38      1.47 o 
   4   5   7      210.83      213.56      3.74 o 
   5   5   7      714.72      718.85      8.12 o 
   6   5   7      180.61      176.72      4.59 o 
   7   5   7      352.90      373.37      8.66 o 
   8   5   7      309.34      321.24     10.03 o 
   9   5   7        1.52        3.34      3.65 o 
  -6   6   7        0.01       -6.08      4.56 o 
  -5   6   7       43.45       55.01      6.38 o 
  -4   6   7        0.03        3.95      3.04 o 
  -3   6   7        0.65       -2.89      2.36 o 
  -2   6   7       91.36       89.55      4.30 o 
  -1   6   7        1.12        0.84      4.71 o 
   0   6   7       54.67       44.89      3.44 o 
   1   6   7      740.62      725.61     10.64 o 
   2   6   7      699.03      663.82     12.00 o 
   3   6   7        0.44       -1.20      1.68 o 
   4   6   7       42.58       39.70      2.68 o 
   5   6   7       42.39       40.88      2.68 o 
   6   6   7      578.26      578.31      7.13 o 
   7   6   7      236.58      237.38      9.57 o 
   8   6   7       29.23       39.21      4.56 o 
   9   6   7        9.47       22.49      3.95 o 
  -6   7   7        0.47        9.12      4.86 o 
  -5   7   7      221.92      240.09      9.73 o 
  -4   7   7      555.66      564.77      9.99 o 
  -3   7   7      195.02      195.97      5.69 o 
  -2   7   7       62.39       57.55      3.76 o 
  -1   7   7       78.71       65.04      3.87 o 
   0   7   7        5.57        6.28      2.46 o 
   1   7   7       48.14       43.88      3.11 o 
   2   7   7       30.71       33.19      2.68 o 
   3   7   7        9.94       12.05      2.58 o 
   4   7   7       67.41       62.98      3.20 o 
   5   7   7      277.03      268.87      6.38 o 
   6   7   7      490.65      484.35     13.22 o 
   7   7   7       36.46       39.21      3.95 o 
  -5   8   7       42.24       46.27      8.81 o 
  -4   8   7       53.36       56.69      4.40 o 
  -3   8   7       20.58       21.35      3.33 o 
  -2   8   7        1.43        0.01      2.68 o 
  -1   8   7       16.45       17.96      2.90 o 
   0   8   7       49.81       51.71      5.01 o 
   1   8   7        2.51        3.89      2.25 o 
   2   8   7       27.02       23.63      2.79 o 
   3   8   7       41.16       35.89      3.01 o 
   4   8   7       32.61       39.56      2.90 o 
   5   8   7        0.51       -0.51      1.90 o 
   6   8   7       20.78       22.87      2.55 o 
   7   8   7        1.98        1.22      3.04 o 
  -4   9   7       12.77       12.01      6.69 o 
  -3   9   7        0.96        2.09      3.20 o 
  -2   9   7      157.34      148.11      5.26 o 
  -1   9   7      262.37      254.88      6.34 o 
   0   9   7      214.69      220.56      5.79 o 
   1   9   7       59.64       59.87      3.76 o 
   2   9   7       25.86       25.59      2.90 o 
   3   9   7      401.59      390.21      7.31 o 
   4   9   7       75.75       67.14      3.63 o 
   5   9   7       17.38       18.42      3.50 o 
   6   9   7       11.23        6.38      3.04 o 
   7   9   7      198.16      207.88      7.90 o 
  -3  10   7      159.12      157.16      9.42 o 
  -2  10   7       31.06       36.34      3.94 o 
  -1  10   7        3.41        1.64      2.70 o 
   0  10   7       30.12       37.58      3.72 o 
   1  10   7       24.55       29.22      3.28 o 
   2  10   7      135.81      136.35      4.83 o 
   3  10   7      113.84      124.59      4.62 o 
   4  10   7       70.92       77.50      3.94 o 
   5  10   7       87.29       93.13      4.86 o 
   6  10   7       41.92       41.33      4.56 o 
   7  10   7        0.16        4.25      3.65 o 
  -2  11   7      158.15      158.60      5.97 o 
  -1  11   7       18.35       17.38      3.50 o 
   0  11   7       28.97       28.26      3.58 o 
   1  11   7      121.88      110.44      5.02 o 
   2  11   7       93.90      110.07      4.93 o 
   3  11   7       42.00       44.55      5.32 o 
   4  11   7      139.41      147.05      5.26 o 
   5  11   7       56.26       68.08      5.47 o 
   0  12   7       42.58       40.44      4.23 o 
   1  12   7      167.69      176.18      6.01 o 
   2  12   7       43.87       45.33      3.94 o 
   3  12   7       45.83       51.02      4.07 o 
   4  12   7       12.23       20.16      3.80 o 
  -2  -6   8        1.80        1.82      4.25 o 
  -1  -6   8        3.37        7.90      4.86 o 
   0  -6   8       62.12       57.44      6.99 o 
   1  -6   8       45.91       47.11      6.99 o 
   2  -6   8       25.53       27.54      3.40 o 
   3  -6   8        0.89       -0.53      2.89 o 
  -4  -5   8        0.41       -1.24      5.01 o 
  -3  -5   8      119.71      115.18      6.99 o 
  -2  -5   8       38.47       39.51      5.77 o 
  -1  -5   8      133.17      128.56      7.60 o 
   0  -5   8       56.98       60.48      6.69 o 
   1  -5   8      149.92      128.56      8.51 o 
   2  -5   8        4.63        8.24      3.04 o 
   3  -5   8        0.20        1.79      2.89 o 
   4  -5   8        2.62        1.50      5.32 o 
   5  -5   8        8.40        5.30      4.41 o 
  -4  -4   8       26.54       26.83      3.44 o 
  -3  -4   8      107.53       91.28      4.40 o 
  -2  -4   8        0.66        2.74      4.25 o 
  -1  -4   8       47.87       45.28      5.77 o 
   0  -4   8        5.23       -3.04      4.56 o 
   1  -4   8       15.54       18.60      2.89 o 
   2  -4   8        1.41        4.97      2.66 o 
   3  -4   8       22.30       36.04      4.86 o 
   4  -4   8      140.32      138.21      5.45 o 
   5  -4   8       63.88       59.24      5.77 o 
   6  -4   8       28.83       24.30      4.71 o 
  -5  -3   8       70.17       72.97      4.37 o 
  -4  -3   8        3.11        3.95      3.34 o 
  -3  -3   8       45.94       46.90      3.65 o 
  -2  -3   8       50.24       45.88      3.50 o 
  -1  -3   8       20.90       24.01      4.86 o 
   0  -3   8      161.45      160.47      8.21 o 
   1  -3   8       15.84       15.67      2.66 o 
   2  -3   8        2.08        3.25      2.42 o 
   3  -3   8        0.16       -3.63      2.42 o 
   4  -3   8        4.59        1.52      2.66 o 
   5  -3   8       50.50       46.23      3.82 o 
   6  -3   8        0.26       -3.50      3.50 o 
   7  -3   8       10.35        9.17     10.64 o 
  -6  -2   8      279.34      293.01      7.39 o 
  -5  -2   8       42.49       41.39      3.63 o 
  -4  -2   8       41.59       39.24      3.63 o 
  -3  -2   8        8.58        9.37      4.25 o 
  -2  -2   8       32.60       29.82      3.07 o 
  -1  -2   8      145.52      134.16      4.45 o 
   0  -2   8       19.95       16.20      2.38 o 
   1  -2   8      194.01      185.57      5.17 o 
   2  -2   8       58.83       75.09      3.87 o 
   3  -2   8        0.32        0.25      2.42 o 
   4  -2   8        0.42       -1.44      3.19 o 
   5  -2   8       19.32       22.02      3.08 o 
   6  -2   8      103.37      107.52      7.75 o 
   7  -2   8      128.34      122.84      5.11 o 
  -6  -1   8        7.88       16.01      3.36 o 
  -5  -1   8        0.10       -3.04      3.95 o 
  -4  -1   8        3.74        5.19      2.77 o 
  -3  -1   8        1.96        0.38      2.46 o 
  -2  -1   8       62.14       62.98      3.65 o 
  -1  -1   8        0.30        0.30      2.47 o 
   0  -1   8        0.45       -0.60      1.51 o 
   1  -1   8       16.72       19.58      5.01 o 
   2  -1   8      419.93      435.82      8.03 o 
   3  -1   8      724.48      711.61     11.12 o 
   4  -1   8      265.33      260.41      6.35 o 
   5  -1   8       15.57       16.59      2.81 o 
   6  -1   8       14.87       13.80      2.66 o 
   7  -1   8        1.29       -1.03      2.35 o 
   8  -1   8       27.50       35.09      3.49 o 
  -6   0   8       45.45       50.93      3.94 o 
  -5   0   8       31.87       38.56      3.58 o 
  -4   0   8      188.51      182.71      5.45 o 
  -3   0   8      122.88      123.83      4.50 o 
  -2   0   8      541.72      559.39      9.03 o 
  -1   0   8       22.57       24.32      1.97 o 
   0   0   8      115.38      127.53      3.41 o 
   1   0   8        0.33       -0.63      1.95 o 
   2   0   8       23.76       31.40      2.89 o 
   3   0   8        0.16       -2.13      2.17 o 
   4   0   8      256.21      230.90      5.84 o 
   5   0   8       13.61       23.27      3.95 o 
   6   0   8       92.90      108.71      4.45 o 
   7   0   8       64.10       73.45      4.09 o 
   8   0   8       28.26       28.85      9.57 o 
  -6   1   8        0.89        1.95      2.92 o 
  -5   1   8       70.35       70.05     10.03 o 
  -4   1   8        0.65        3.27      4.10 o 
  -3   1   8      236.41      232.67      5.67 o 
  -2   1   8      129.35      133.54      6.23 o 
  -1   1   8        5.70        5.36      1.73 o 
   0   1   8      274.51      270.03      4.48 o 
   1   1   8      478.47      478.28      6.19 o 
   2   1   8      293.61      308.87      6.43 o 
   3   1   8       78.82       75.89      3.77 o 
   4   1   8       43.96       48.36      4.56 o 
   5   1   8        0.01       -0.21      2.25 o 
   6   1   8        0.21       -0.82      2.07 o 
   7   1   8      156.40      147.37      4.89 o 
   8   1   8       13.64        3.53      5.93 o 
   9   1   8       19.17       15.74      3.50 o 
  -6   2   8        1.13       -0.95      2.70 o 
  -5   2   8       49.68       59.64      3.80 o 
  -4   2   8       15.99       19.24      2.70 o 
  -3   2   8      393.59      406.99      7.36 o 
  -2   2   8        7.75        4.86      2.08 o 
  -1   2   8        5.68        2.81      1.69 o 
   0   2   8       16.06       16.10      1.81 o 
   1   2   8       82.16       71.40      3.00 o 
   2   2   8      229.84      243.96      4.07 o 
   3   2   8      471.14      483.65      8.01 o 
   4   2   8        7.50       10.63      2.47 o 
   5   2   8       16.06       23.92      2.70 o 
   6   2   8      121.19      117.73      4.23 o 
   7   2   8      132.92      120.61      6.69 o 
   8   2   8        0.92       -3.37      2.25 o 
   9   2   8        8.18       11.84      4.10 o 
  -6   3   8       12.51       20.67      5.17 o 
  -5   3   8      111.42      106.37      7.29 o 
  -4   3   8       11.88       16.72      4.56 o 
  -3   3   8      225.33      228.04     10.33 o 
  -2   3   8       90.59       90.71      2.85 o 
  -1   3   8      270.64      241.87      4.50 o 
   0   3   8       16.99       23.86      1.91 o 
   1   3   8      298.67      322.62      4.76 o 
   2   3   8      171.86      169.27      3.49 o 
   3   3   8       60.21       59.08      2.25 o 
   4   3   8     1291.23     1251.24     16.00 o 
   5   3   8      200.44      198.06      5.02 o 
   6   3   8       15.54       18.00      2.55 o 
   7   3   8       13.24       13.72      3.95 o 
   8   3   8        0.41       -2.69      2.19 o 
   9   3   8        4.71        1.28      2.53 o 
  -6   4   8       57.79       53.19      6.38 o 
  -5   4   8        1.22        3.34      4.25 o 
  -4   4   8        0.77       -1.22      3.95 o 
  -3   4   8      246.95      253.21      5.75 o 
  -2   4   8        4.72        4.73      2.19 o 
  -1   4   8      121.63      113.92      3.94 o 
   0   4   8      241.35      231.11      5.05 o 
   1   4   8       98.90      107.17      2.95 o 
   2   4   8       15.29       17.87      1.83 o 
   3   4   8        1.59       -0.40      1.40 o 
   4   4   8      129.73      117.27      5.77 o 
   5   4   8      234.15      243.40      5.58 o 
   6   4   8      748.50      744.23     11.05 o 
   7   4   8      160.47      155.78      4.80 o 
   8   4   8       66.56       60.51      3.58 o 
   9   4   8      193.35      194.51      8.81 o 
  -6   5   8       35.09       31.00      5.47 o 
  -5   5   8      151.47      151.35      8.21 o 
  -4   5   8      110.13       99.68      6.69 o 
  -3   5   8      111.29      109.29      4.37 o 
  -2   5   8      294.52      301.07      6.22 o 
  -1   5   8        0.26        2.58      2.25 o 
   0   5   8        2.07        5.20      2.28 o 
   1   5   8      149.37      144.73      4.71 o 
   2   5   8      224.62      229.31      4.73 o 
   3   5   8     1004.63      931.28     11.93 o 
   4   5   8        0.43        0.10      1.50 o 
   5   5   8      178.02      178.93      4.71 o 
   6   5   8      220.30      216.89      5.24 o 
   7   5   8       44.74       44.50      3.28 o 
   8   5   8        1.55       -3.95      5.01 o 
   9   5   8        5.34        6.69      3.95 o 
  -6   6   8        9.67        7.60      4.86 o 
  -5   6   8       32.75       31.00      5.47 o 
  -4   6   8       43.79       43.46      5.17 o 
  -3   6   8       28.87       26.87      3.11 o 
  -2   6   8      171.72      156.14      5.05 o 
  -1   6   8      289.14      280.00      6.12 o 
   0   6   8      482.49      482.28      8.06 o 
   1   6   8       73.21       74.55      3.54 o 
   2   6   8       42.81       37.64      2.90 o 
   3   6   8       11.81        8.81      2.74 o 
   4   6   8     1194.74     1124.70     14.18 o 
   5   6   8       51.39       46.24      2.68 o 
   6   6   8       83.37       77.20      4.56 o 
   7   6   8       23.98       29.73      2.90 o 
   8   6   8       57.38       66.86      5.77 o 
  -5   7   8       56.90       59.57      6.38 o 
  -4   7   8        9.26        9.57      3.22 o 
  -3   7   8       28.55       34.49      5.62 o 
  -2   7   8       73.61       71.12      5.62 o 
  -1   7   8       39.90       42.53      4.10 o 
   0   7   8       88.92       88.56      4.10 o 
   1   7   8        0.39       -2.98      2.03 o 
   2   7   8       80.37       68.79      3.54 o 
   3   7   8      524.38      483.35     10.18 o 
   4   7   8      148.20      143.08      4.19 o 
   5   7   8       12.71       14.59      2.74 o 
   6   7   8       97.42       90.63      3.54 o 
   7   7   8      329.93      344.34      9.42 o 
  -5   8   8        2.94        0.30      4.86 o 
  -4   8   8        1.70        2.76      4.25 o 
  -3   8   8        2.31        0.20      2.99 o 
  -2   8   8       17.84       21.21      5.32 o 
  -1   8   8       22.66       22.16      3.11 o 
   0   8   8       94.97       81.99      4.07 o 
   1   8   8      230.94      208.36      5.26 o 
   2   8   8       74.00       73.98      3.76 o 
   3   8   8       53.81       62.43      3.54 o 
   4   8   8        0.19       -0.34      2.03 o 
   5   8   8      109.52      104.04      3.85 o 
   6   8   8       47.78       46.20      3.20 o 
  -4   9   8       24.99       31.40      4.07 o 
  -3   9   8      228.02      225.93      6.55 o 
  -2   9   8       34.17       37.59      4.56 o 
  -1   9   8        2.52        2.74      2.85 o 
   0   9   8       33.12       39.95      3.42 o 
   1   9   8      216.38      205.56      5.59 o 
   2   9   8       16.39       15.87      2.90 o 
   3   9   8      257.96      231.33      5.69 o 
   4   9   8       21.06       22.31      2.85 o 
   5   9   8       64.27       57.57      5.77 o 
   6   9   8      214.11      215.94      5.58 o 
   7   9   8       87.58       86.92      5.47 o 
  -3  10   8       17.28       14.15      3.65 o 
  -2  10   8       61.53       65.41      4.50 o 
  -1  10   8        4.71        3.65      3.19 o 
   0  10   8      228.74      243.56      6.44 o 
   1  10   8      166.02      195.41      5.91 o 
   2  10   8       78.07       80.01      4.19 o 
   3  10   8        7.03        7.97      2.70 o 
   4  10   8       16.60       19.08      2.77 o 
   5  10   8        3.67       -0.75      2.41 o 
   6  10   8       34.01       35.82      3.20 o 
  -2  11   8        0.13       -2.82      3.26 o 
  -1  11   8        5.43        3.50      6.84 o 
   0  11   8       39.83       46.71      4.02 o 
   1  11   8      176.09      172.11      8.21 o 
   2  11   8      224.78      237.11      6.44 o 
   3  11   8        6.69       17.70      5.93 o 
   4  11   8        3.96        0.71      2.63 o 
   5  11   8       86.90       95.28      5.47 o 
   1  12   8        0.02       -0.95      3.20 o 
   2  12   8        8.11        2.65      3.20 o 
   3  12   8        4.98        6.60      3.14 o 
  -2  -5   9       68.73       65.04      6.38 o 
  -1  -5   9       34.00       34.04      5.77 o 
   0  -5   9        4.47        7.60      5.47 o 
   1  -5   9        7.62       -1.82      5.17 o 
   2  -5   9        9.29        7.34      3.80 o 
   3  -5   9       13.49       12.87      5.17 o 
  -3  -4   9        7.21        3.04      4.56 o 
  -2  -4   9       35.46       36.77      5.77 o 
  -1  -4   9        5.84       10.64      4.86 o 
   0  -4   9        5.15        2.43      5.17 o 
   1  -4   9      106.88      101.20      7.90 o 
   2  -4   9       45.75       41.89      3.82 o 
   3  -4   9       47.79       46.53      4.05 o 
   4  -4   9       17.00       17.00      3.17 o 
   5  -4   9       20.85       25.10      3.63 o 
  -4  -3   9        8.29       11.31      3.65 o 
  -3  -3   9        9.47       10.67      4.10 o 
  -2  -3   9        2.87       -4.25      3.95 o 
  -1  -3   9       77.25       66.56      6.38 o 
   0  -3   9        0.05       -5.17      4.56 o 
   1  -3   9       21.34       21.74      3.13 o 
   2  -3   9       16.54       23.42      3.13 o 
   3  -3   9       68.11       63.97      5.32 o 
   4  -3   9       11.93        6.38      2.93 o 
   5  -3   9        0.33       -4.03      2.69 o 
   6  -3   9       23.08       28.30      6.53 o 
  -5  -2   9        0.43        2.83      7.14 o 
  -4  -2   9       32.24       39.22      3.95 o 
  -3  -2   9       79.72       74.43      4.19 o 
  -2  -2   9        0.05        0.04      2.63 o 
  -1  -2   9       65.32       64.43      6.08 o 
   0  -2   9       43.03       42.24      6.08 o 
   1  -2   9      141.08      123.76      4.55 o 
   2  -2   9       32.06       35.63      3.40 o 
   3  -2   9       14.73       13.93      2.89 o 
   4  -2   9       33.95       40.64      4.25 o 
   5  -2   9      181.07      169.79      8.81 o 
   6  -2   9       68.29       61.44      6.84 o 
   7  -2   9        3.14       -2.62      2.69 o 
  -5  -1   9        0.22        0.26      4.25 o 
  -4  -1   9        0.59        5.10      2.77 o 
  -3  -1   9        2.06       -1.05      2.68 o 
  -2  -1   9        5.04        3.95      2.79 o 
  -1  -1   9        7.34        7.72      4.71 o 
   0  -1   9      425.93      420.53      7.59 o 
   1  -1   9      414.71      429.42      7.95 o 
   2  -1   9        6.66        5.27      2.42 o 
   3  -1   9        5.89        5.69      2.66 o 
   4  -1   9       47.98       40.26      3.59 o 
   5  -1   9       10.67       16.44      3.03 o 
   6  -1   9       89.11       92.77      4.66 o 
   7  -1   9        0.18        2.01      2.62 o 
  -5   0   9      233.78      258.06      7.14 o 
  -4   0   9       71.11       72.97      4.15 o 
  -3   0   9        3.21        5.17      2.79 o 
  -2   0   9        0.20       -3.34      2.33 o 
  -1   0   9        0.90       -0.16      2.30 o 
   0   0   9      119.53      123.99      4.22 o 
   1   0   9       86.00       87.49      4.05 o 
   2   0   9       48.20       40.33      4.56 o 
   3   0   9        0.03       -1.74      2.38 o 
   4   0   9      445.87      462.83      8.61 o 
   5   0   9        2.92        8.70      4.86 o 
   6   0   9       18.82       10.80      2.81 o 
   7   0   9       20.60       11.65      2.89 o 
   8   0   9       16.37       20.25      3.13 o 
  -6   1   9        6.25        4.84      3.14 o 
  -5   1   9        3.36        3.74      3.50 o 
  -4   1   9       88.43       94.25      4.31 o 
  -3   1   9        5.46        4.86      4.25 o 
  -2   1   9      217.03      224.90      5.58 o 
  -1   1   9      177.30      176.29      5.52 o 
   0   1   9       49.78       52.62      2.63 o 
   1   1   9        5.37        4.98      2.38 o 
   2   1   9        3.24       -1.92      2.17 o 
   3   1   9       49.32       39.49      6.23 o 
   4   1   9      335.56      352.83      7.36 o 
   5   1   9      241.73      237.99      6.05 o 
   6   1   9        9.52        8.39      2.74 o 
   7   1   9        0.40        0.42      2.58 o 
   8   1   9        4.89        0.61      2.58 o 
  -6   2   9       20.03       20.97      5.77 o 
  -5   2   9        3.74       -1.52      4.56 o 
  -4   2   9       10.56        8.69      2.75 o 
  -3   2   9        0.07       -0.44      2.33 o 
  -2   2   9       40.89       46.29      3.58 o 
  -1   2   9      297.59      315.54      5.00 o 
   0   2   9      142.64      158.10      3.61 o 
   1   2   9       82.51       89.02      3.00 o 
   2   2   9      274.54      263.29      5.91 o 
   3   2   9       88.97      100.27      4.86 o 
   4   2   9        5.54        4.38      2.53 o 
   5   2   9       90.00       72.82      3.87 o 
   6   2   9        1.50       -2.57      2.25 o 
   7   2   9        2.07        2.48      2.47 o 
   8   2   9      187.44      179.61      5.62 o 
  -6   3   9       48.81       55.31      6.38 o 
  -5   3   9        0.49        7.90      4.25 o 
  -4   3   9       68.29       65.95      6.08 o 
  -3   3   9       65.04       66.56      6.08 o 
  -2   3   9        0.28       -1.55      1.71 o 
  -1   3   9       63.82       62.00      2.76 o 
   0   3   9        5.35        6.69      1.91 o 
   1   3   9      133.07      125.63      3.31 o 
   2   3   9     1152.96     1097.26     14.48 o 
   3   3   9      359.73      361.78      7.14 o 
   4   3   9      123.66      118.27      7.29 o 
   5   3   9       49.55       49.31      4.10 o 
   6   3   9        5.18        4.89      2.41 o 
   7   3   9        4.96        3.98      4.71 o 
   8   3   9       13.30       15.28      2.70 o 
  -5   4   9       32.19       28.87      5.47 o 
  -4   4   9       55.61       56.53      6.38 o 
  -3   4   9       98.78      110.02      6.99 o 
  -2   4   9      279.22      283.01      5.97 o 
  -1   4   9        1.24        0.59      2.12 o 
   0   4   9       69.38       74.48      3.54 o 
   1   4   9       87.51       80.63      3.44 o 
   2   4   9      173.27      167.10      3.67 o 
   3   4   9      920.70      896.41     12.46 o 
   4   4   9      696.32      674.21     10.19 o 
   5   4   9       20.47       18.83      2.63 o 
   6   4   9       53.56       51.27      3.50 o 
   7   4   9      346.23      339.37      7.29 o 
   8   4   9       17.05       22.58      2.92 o 
  -5   5   9       29.60       23.71      5.17 o 
  -4   5   9       37.83       27.66      5.17 o 
  -3   5   9       13.18       11.24      4.25 o 
  -2   5   9      320.40      323.36      6.53 o 
  -1   5   9       39.81       41.78      3.50 o 
   0   5   9      192.28      189.19      4.94 o 
   1   5   9      396.40      384.58      8.05 o 
   2   5   9       25.13       24.62      2.46 o 
   3   5   9       52.85       51.36      2.90 o 
   4   5   9       97.33       93.91      5.17 o 
   5   5   9        7.99        4.01      3.95 o 
   6   5   9       63.23       65.15      3.58 o 
   7   5   9      147.18      147.68      7.90 o 
   8   5   9       19.17       20.35      2.99 o 
  -5   6   9       27.68       29.48      5.77 o 
  -4   6   9       18.71       20.06      4.86 o 
  -3   6   9      149.49      150.64      6.84 o 
  -2   6   9        3.39        1.22      4.56 o 
  -1   6   9      124.97      114.54      4.40 o 
   0   6   9       16.52       20.12      3.19 o 
   1   6   9      211.51      196.99      9.42 o 
   2   6   9      964.26      941.25     12.79 o 
   3   6   9        9.61        6.99      2.03 o 
   4   6   9      146.26      145.91      5.32 o 
   5   6   9        7.97        3.34      2.74 o 
   6   6   9       74.77       60.48      4.86 o 
   7   6   9       43.94       47.41      4.56 o 
   8   6   9        8.71        2.74      3.34 o 
  -4   7   9       10.54       15.80      4.86 o 
  -3   7   9       41.88       41.97      4.86 o 
  -2   7   9        4.19        4.41      4.41 o 
  -1   7   9        1.71       -3.54      2.46 o 
   0   7   9      120.89      119.31      4.40 o 
   1   7   9      309.63      288.13      6.23 o 
   2   7   9       43.93       39.92      3.34 o 
   3   7   9       73.36       72.34      4.56 o 
   4   7   9        1.97       -0.30      1.90 o 
   5   7   9      249.02      260.76      7.60 o 
   6   7   9      151.53      155.30      6.69 o 
   7   7   9       20.72       19.15      3.65 o 
   8   7   9        2.99       -3.65      3.04 o 
  -4   8   9        5.65        7.05      3.54 o 
  -3   8   9       74.06       70.47      5.01 o 
  -2   8   9        3.90        3.83      4.86 o 
  -1   8   9      360.20      343.47      7.31 o 
   0   8   9      153.29      154.35      5.05 o 
   1   8   9       17.34       26.76      2.90 o 
   2   8   9       38.37       39.27      3.20 o 
   3   8   9       23.34       22.49      2.63 o 
   4   8   9      176.15      161.82      4.71 o 
   5   8   9       52.64       48.36      3.20 o 
   6   8   9       88.48       93.61      5.77 o 
   7   8   9        4.44        3.95      3.65 o 
  -3   9   9        0.63       -0.33      3.80 o 
  -2   9   9        3.85        2.60      4.56 o 
  -1   9   9        6.24        3.61      2.85 o 
   0   9   9       46.35       47.44      3.85 o 
   1   9   9      192.98      189.60      5.59 o 
   2   9   9        1.25       -2.21      2.43 o 
   3   9   9       60.61       59.33      4.10 o 
   4   9   9      120.91      116.95      4.50 o 
   5   9   9       69.14       76.68      3.85 o 
   6   9   9        3.79        4.61      2.33 o 
   7   9   9       17.81       19.15      4.56 o 
  -2  10   9      236.12      250.21      6.98 o 
  -1  10   9       27.90       41.68      3.94 o 
   0  10   9        0.31       -3.12      5.62 o 
   1  10   9       62.56       69.77      4.28 o 
   2  10   9       77.36       68.96      4.07 o 
   3  10   9       55.56       56.74      3.76 o 
   4  10   9      105.07      102.54      4.40 o 
   5  10   9       13.48       18.89      6.84 o 
   6  10   9       11.07        6.02      2.70 o 
  -1  11   9       75.57       77.33      4.67 o 
   0  11   9       78.08       83.22      4.71 o 
   1  11   9        0.92        2.78      2.92 o 
   2  11   9       12.96       16.90      3.28 o 
   3  11   9       49.80       50.53      5.32 o 
   4  11   9        0.74        1.35      8.05 o 
   5  11   9        6.72        7.83      2.85 o 
  -1  -4  10       55.92       48.02      6.38 o 
   0  -4  10       16.22       16.11      5.77 o 
   1  -4  10        2.97        9.12      5.47 o 
   2  -4  10        6.51        6.08      5.77 o 
   3  -4  10        9.11        8.60      4.71 o 
  -3  -3  10       72.38       65.04      6.08 o 
  -2  -3  10        4.43        3.04      4.25 o 
  -1  -3  10        4.88        4.56      4.86 o 
   0  -3  10       21.90       28.57      6.08 o 
   1  -3  10       31.56       33.13      6.38 o 
   2  -3  10       10.37        5.61      2.89 o 
   3  -3  10        8.20        7.64      2.96 o 
   4  -3  10        0.13       -2.69      3.34 o 
   5  -3  10       18.81       14.74      3.40 o 
  -3  -2  10       17.03       20.36      4.86 o 
  -2  -2  10        1.49       13.07      4.86 o 
  -1  -2  10      191.76      192.08      8.81 o 
   0  -2  10       22.52       26.14      5.77 o 
   1  -2  10        6.20        1.65      3.65 o 
   2  -2  10       80.73       82.59      4.32 o 
   3  -2  10      131.29      117.03      5.00 o 
   4  -2  10       19.63       16.53      3.23 o 
   5  -2  10       14.38       16.30      3.36 o 
   6  -2  10       15.58        7.99      5.77 o 
  -4  -1  10        0.99       -3.96      2.99 o 
  -3  -1  10       11.06       11.70      3.22 o 
  -2  -1  10      159.24      162.29      7.60 o 
  -1  -1  10       62.13       69.90      6.08 o 
   0  -1  10        0.93        7.60      5.17 o 
   1  -1  10        6.11        4.54      2.42 o 
   2  -1  10       15.78       19.60      2.93 o 
   3  -1  10       10.29       15.30      3.17 o 
   4  -1  10      115.35      110.18      4.78 o 
   5  -1  10        5.60        4.42      2.89 o 
   6  -1  10       16.62       18.05      3.31 o 
  -4   0  10       11.67       11.53      5.17 o 
  -3   0  10        2.35       -0.76      2.79 o 
  -2   0  10       92.39       94.43      4.40 o 
  -1   0  10       50.31       57.14      5.77 o 
   0   0  10       44.07       48.32      5.77 o 
   1   0  10      134.49      133.41      4.50 o 
   2   0  10       67.62       73.15      4.14 o 
   3   0  10        0.20        9.42      5.77 o 
   4   0  10        9.05        2.78      2.66 o 
   5   0  10        0.34       -1.30      7.90 o 
   6   0  10       57.65       67.87      4.27 o 
   7   0  10      221.16      207.02      6.43 o 
  -5   1  10       14.00       22.63      5.77 o 
  -4   1  10      161.34      171.80      5.54 o 
  -3   1  10        4.21        2.50      2.68 o 
  -2   1  10       23.94       25.47      4.10 o 
  -1   1  10        1.24        4.46      2.55 o 
   0   1  10       60.22       56.95      3.31 o 
   1   1  10       56.01       54.92      3.54 o 
   2   1  10      193.54      191.06      5.39 o 
   3   1  10      284.32      288.21      6.86 o 
   4   1  10        6.69        2.93      2.62 o 
   5   1  10        1.65       -3.14      2.38 o 
   6   1  10        8.50        4.17      2.81 o 
   7   1  10        6.31       10.20      3.08 o 
  -5   2  10        0.20        1.82      4.56 o 
  -4   2  10        3.36        5.77      4.56 o 
  -3   2  10      138.36      153.01      5.10 o 
  -2   2  10       70.54       90.46      4.15 o 
  -1   2  10       75.42       77.38      4.08 o 
   0   2  10      305.95      300.12      4.98 o 
   1   2  10       36.85       34.42      3.03 o 
   2   2  10        0.06       -2.74      4.86 o 
   3   2  10       21.62       13.79      2.81 o 
   4   2  10       35.95       31.44      3.26 o 
   5   2  10       64.51       71.13      3.99 o 
   6   2  10      159.39      148.54      5.18 o 
   7   2  10       41.37       43.82      4.71 o 
   8   2  10       40.52       45.61      5.93 o 
  -5   3  10        8.38        7.29      4.86 o 
  -4   3  10       41.21       38.60      5.47 o 
  -3   3  10       39.41       37.99      5.17 o 
  -2   3  10       82.20       90.26      6.69 o 
  -1   3  10       53.78       52.25      3.36 o 
   0   3  10     1083.60     1114.07     11.86 o 
   1   3  10        0.51       -0.11      1.76 o 
   2   3  10      215.62      202.00      5.48 o 
   3   3  10       41.98       44.51      3.31 o 
   4   3  10       21.62       19.49      2.98 o 
   5   3  10      166.14      157.68      5.04 o 
   6   3  10       43.74       49.53      3.65 o 
   7   3  10       50.54       48.77      3.65 o 
   8   3  10        0.69       -3.96      2.70 o 
  -5   4  10       81.97       86.92      7.29 o 
  -4   4  10        0.65       -3.34      4.25 o 
  -3   4  10       15.95       18.24      4.86 o 
  -2   4  10        1.59       -3.65      3.65 o 
  -1   4  10       26.54       25.73      2.77 o 
   0   4  10        6.88        9.75      2.15 o 
   1   4  10      563.52      553.28      8.60 o 
   2   4  10      289.74      294.50      8.51 o 
   3   4  10        7.67       11.49      2.75 o 
   4   4  10      154.18      148.10      4.80 o 
   5   4  10       68.76       61.82      3.87 o 
   6   4  10       13.51       10.39      3.34 o 
   7   4  10       11.01        8.94      3.65 o 
   8   4  10       14.41       12.00      3.07 o 
  -4   5  10       51.32       55.62      6.08 o 
  -3   5  10       26.41       31.91      4.86 o 
  -2   5  10      287.40      275.65      6.32 o 
  -1   5  10      122.95      121.76      4.71 o 
   0   5  10       83.52       91.79      3.87 o 
   1   5  10       46.15       44.18      3.11 o 
   2   5  10       61.88       57.69      7.14 o 
   3   5  10       21.16       21.58      3.65 o 
   4   5  10      615.76      619.38     13.68 o 
   5   5  10       55.03       54.40      4.56 o 
   6   5  10       46.23       41.64      4.25 o 
   7   5  10        0.33       -1.75      2.55 o 
   8   5  10        5.95       -2.93      2.63 o 
  -4   6  10       10.03       10.64      4.86 o 
  -3   6  10      222.96      215.78      8.81 o 
  -2   6  10       47.04       58.02      4.19 o 
  -1   6  10      474.36      472.99      8.49 o 
   0   6  10      405.19      411.46      9.73 o 
   1   6  10       14.16       21.74      2.58 o 
   2   6  10       17.67       17.50      2.41 o 
   3   6  10        0.45       -0.98      1.90 o 
   4   6  10       57.36       51.67      4.56 o 
   5   6  10       80.41       70.20      4.86 o 
   6   6  10       23.87       23.71      3.95 o 
   7   6  10       12.17        9.12      3.65 o 
   8   6  10       23.14       18.24      3.95 o 
  -4   7  10        2.32       -1.52      4.86 o 
  -3   7  10        1.25       -1.60      3.11 o 
  -2   7  10       17.56       19.68      3.44 o 
  -1   7  10       22.06       15.18      2.90 o 
   0   7  10        0.15       -3.11      2.46 o 
   1   7  10       72.96       80.66      3.85 o 
   2   7  10       25.76       20.66      2.63 o 
   3   7  10      179.00      204.55      5.26 o 
   4   7  10       13.07       18.54      2.74 o 
   5   7  10       12.92       11.85      3.65 o 
   6   7  10        5.57        3.95      3.34 o 
   7   7  10        5.10        7.60      3.65 o 
  -3   8  10      250.98      250.22      6.77 o 
  -2   8  10       55.08       61.72      6.38 o 
  -1   8  10       10.93       13.25      3.11 o 
   0   8  10       15.32       13.07      2.90 o 
   1   8  10        2.31        5.43      2.55 o 
   2   8  10      127.25      118.15      4.40 o 
   3   8  10      254.32      255.07      6.01 o 
   4   8  10       14.37       21.00      4.25 o 
   5   8  10        1.07       -5.01      3.34 o 
   6   8  10       19.21       19.75      4.25 o 
   7   8  10       69.99       77.20      5.47 o 
  -2   9  10       92.13       90.29      5.47 o 
  -1   9  10       15.95       11.04      5.32 o 
   0   9  10        4.54        1.55      4.71 o 
   1   9  10       76.07       83.59      4.15 o 
   2   9  10       87.95       82.86      4.19 o 
   3   9  10       26.88       28.23      2.99 o 
   4   9  10       23.07       28.72      5.32 o 
   5   9  10        4.70        9.86      5.62 o 
   6   9  10       23.44       32.22      4.86 o 
  -1  10  10       35.59       40.06     10.64 o 
   0  10  10       28.63       26.92      5.93 o 
   1  10  10      138.83      132.21     14.74 o 
   2  10  10      132.52      144.99      8.05 o 
   3  10  10       42.28       48.77      3.76 o 
   4  10  10        0.00       -1.90      2.63 o 
   5  10  10        0.62       -1.09      2.63 o 
   1  11  10        9.22        8.25      3.14 o 
   2  11  10       14.10       14.12      5.17 o 
   3  11  10       36.00       31.42      3.58 o 
   0  -3  11        4.89        4.86      5.17 o 
   1  -3  11       15.67       10.33      5.77 o 
   2  -3  11        7.39        3.65      6.08 o 
  -2  -2  11       16.59       16.11      5.17 o 
  -1  -2  11        0.58       -5.47      4.56 o 
   0  -2  11       41.07       46.50      6.69 o 
   1  -2  11      104.93       75.68      7.90 o 
   2  -2  11        0.24       -1.77      2.69 o 
   3  -2  11       23.05       24.40      3.44 o 
   4  -2  11        3.40        2.33      2.93 o 
  -2  -1  11       19.16       26.44      5.17 o 
  -1  -1  11       11.60        6.99      4.86 o 
   0  -1  11       11.80       25.23      5.77 o 
   1  -1  11       69.00       71.72      7.60 o 
   2  -1  11       60.86       62.64      4.10 o 
   3  -1  11        8.78        8.51      4.56 o 
   4  -1  11        4.38       -0.81      3.95 o 
   5  -1  11       23.71       22.54      3.59 o 
  -3   0  11       48.29       59.74      5.47 o 
  -2   0  11        2.82        6.99      4.25 o 
  -1   0  11       17.74       16.41      5.17 o 
   0   0  11       14.37       18.84      5.47 o 
   1   0  11       67.72       65.04      3.87 o 
   2   0  11        1.13        3.11      3.19 o 
   3   0  11        2.64       -4.03      2.69 o 
   4   0  11       58.31       68.46      4.41 o 
   5   0  11      131.20      131.09      5.39 o 
   6   0  11       92.81       85.09      4.78 o 
  -3   1  11       20.02       30.64      6.84 o 
  -2   1  11       53.67       61.57      4.19 o 
  -1   1  11        6.48        3.04      4.56 o 
   0   1  11      173.21      179.31      8.51 o 
   1   1  11       59.79       55.79      3.59 o 
   2   1  11        5.42        3.02      3.80 o 
   3   1  11        1.96       -1.62      2.69 o 
   4   1  11       16.22       17.83      3.13 o 
   5   1  11       31.26       42.77      6.99 o 
   6   1  11       75.98       79.51      4.50 o 
  -4   2  11        0.04        1.22      4.56 o 
  -3   2  11       37.66       57.74      6.69 o 
  -2   2  11      352.05      365.97     14.59 o 
  -1   2  11        3.75        2.70      2.89 o 
   0   2  11        4.07        6.91      2.89 o 
   1   2  11       14.11       10.78      2.75 o 
   2   2  11        6.72        8.81      4.10 o 
   3   2  11       14.55       17.47      3.08 o 
   4   2  11      179.61      170.96      6.69 o 
   5   2  11       16.02       15.11      3.65 o 
   6   2  11       13.67       20.97      6.08 o 
   7   2  11       36.75       35.15      4.09 o 
  -4   3  11       20.07       28.87      5.17 o 
  -3   3  11       57.71       67.17      6.69 o 
  -2   3  11      352.72      374.12     11.24 o 
  -1   3  11       14.58       16.11      3.95 o 
   0   3  11      171.12      171.41      6.69 o 
   1   3  11       55.04       51.21      3.80 o 
   2   3  11       17.64       18.86      2.98 o 
   3   3  11      105.54      103.77      8.21 o 
   4   3  11      259.44      259.85      8.21 o 
   5   3  11       53.64       59.26      3.99 o 
   6   3  11        0.01       -1.41      2.62 o 
   7   3  11       13.67        6.39      2.85 o 
  -4   4  11       10.00        4.25      4.86 o 
  -3   4  11       18.45       25.53      4.86 o 
  -2   4  11        1.30        4.25      3.95 o 
  -1   4  11      383.14      395.20      7.41 o 
   0   4  11       87.04       92.51      3.87 o 
   1   4  11        7.36        3.34      3.34 o 
   2   4  11       18.15       20.67      3.65 o 
   3   4  11       65.43       58.96      4.86 o 
   4   4  11       72.58       67.47      5.17 o 
   5   4  11        4.43        1.47      2.58 o 
   6   4  11       32.77       29.28      3.49 o 
   7   4  11       45.97       48.46      4.02 o 
  -3   5  11        1.66        5.47      4.25 o 
  -2   5  11       35.94       47.41      5.47 o 
  -1   5  11        8.81        9.06      5.47 o 
   0   5  11        3.09       -1.90      4.71 o 
   1   5  11       27.57       25.51      2.55 o 
   2   5  11      124.39      117.92      5.77 o 
   3   5  11       98.86       96.34      5.47 o 
   4   5  11        3.22        1.52      3.34 o 
   5   5  11        0.12        2.74      3.34 o 
   6   5  11        0.06        0.00      3.04 o 
   7   5  11        9.17        8.21      3.95 o 
  -3   6  11      212.47      215.78      9.12 o 
  -2   6  11      192.42      199.67      8.51 o 
  -1   6  11        0.65       -1.82      2.58 o 
   0   6  11       41.38       39.62      3.33 o 
   1   6  11       17.15       19.68      3.95 o 
   2   6  11       36.48       44.75      3.20 o 
   3   6  11      217.20      208.49      7.60 o 
   4   6  11       17.80       22.79      3.95 o 
   5   6  11       48.31       50.45      4.86 o 
   6   6  11        5.46        8.81      3.95 o 
   7   6  11       11.32        9.73      3.95 o 
  -3   7  11        5.79        7.60      4.86 o 
  -2   7  11       43.19       46.02      3.76 o 
  -1   7  11        1.08       -3.87      2.58 o 
   0   7  11        6.99        5.42      2.77 o 
   1   7  11        4.10        6.64      3.04 o 
   2   7  11       65.02       74.46      3.72 o 
   3   7  11        8.71        9.73      3.95 o 
   5   7  11       49.89       46.50      4.56 o 
   6   7  11      194.93      191.77      7.60 o 
   7   7  11      229.47      229.76      8.51 o 
  -2   8  11       22.54       27.65      3.76 o 
  -1   8  11        1.86        2.18      5.62 o 
   0   8  11      176.83      183.66      8.51 o 
   1   8  11      181.96      193.74      5.67 o 
   2   8  11       19.37       24.23      3.07 o 
   3   8  11        0.22       -0.69      2.89 o 
   4   8  11       10.33        6.99      4.25 o 
   5   8  11        6.45       11.24      3.95 o 
   6   8  11        0.37       12.76      3.95 o 
  -1   9  11       30.69       34.23      4.10 o 
   0   9  11        5.45        7.89      4.41 o 
   1   9  11        0.51       -1.91      2.55 o 
   2   9  11       35.44       40.91      7.75 o 
   3   9  11       12.07       15.91      2.92 o 
   4   9  11       59.44       75.01      4.02 o 
   5   9  11        7.78        9.42      4.25 o 
   0  10  11       77.72       88.76      4.80 o 
   1  10  11       15.86       18.62     10.33 o 
   2  10  11        5.06       11.89      6.08 o 
   3  10  11        5.68        4.86      2.85 o 
   4  10  11       47.73       53.50      6.38 o 
   0  -1  12       32.59       33.73      6.08 o 
   1  -1  12        2.47       -3.34      5.47 o 
   2  -1  12        1.58       -2.00      2.93 o 
   3  -1  12       21.46       17.60      3.50 o 
  -1   0  12       46.39       55.01      6.08 o 
   0   0  12        0.15        0.30      4.86 o 
   1   0  12        0.05        6.99      5.47 o 
   2   0  12       46.27       43.56      4.41 o 
   3   0  12       74.96       69.58      4.37 o 
   4   0  12       32.06       39.36      3.91 o 
  -2   1  12       48.91       59.26      5.77 o 
  -1   1  12        7.01        3.65      4.56 o 
   0   1  12        1.11        2.13      4.56 o 
   1   1  12        1.29        2.03      2.85 o 
   2   1  12       72.36       66.54      4.37 o 
   3   1  12       63.96       75.50      4.37 o 
   4   1  12       68.61       74.89      4.60 o 
   5   1  12        5.70        3.15      5.17 o 
   0   2  12        3.36        4.25      4.56 o 
   1   2  12       23.77       26.91      3.19 o 
   2   2  12        2.78        2.19      3.03 o 
   3   2  12        0.95       -3.16      2.89 o 
   4   2  12        5.27       -0.19      3.50 o 
   5   2  12        9.83        9.46      4.25 o 
   6   2  12       57.76       58.51      4.32 o 
  -2   3  12       94.12      121.26      7.29 o 
   0   3  12        0.02       -3.04      3.34 o 
   1   3  12      214.70      209.70      7.60 o 
   2   3  12       55.81       48.63      4.56 o 
   3   3  12       39.41       43.49      4.25 o 
   4   3  12        0.08       -4.28      2.85 o 
   5   3  12       11.64       13.22      7.90 o 
   6   3  12       24.72       26.86      3.54 o 
  -2   4  12       16.19       15.50      4.25 o 
  -1   4  12        2.39        3.34      3.34 o 
   0   4  12        1.50        0.61      3.34 o 
   1   4  12       22.50       22.49      4.56 o 
   2   4  12       27.10       20.36      4.25 o 
   3   4  12        2.91       -4.56      3.04 o 
   4   4  12       28.49       37.69      4.56 o 
   5   4  12       89.68       95.43      6.08 o 
   6   4  12       21.58       14.28      3.95 o 
  -2   5  12        1.21       -5.47      3.65 o 
  -1   5  12       16.51       12.89      2.90 o 
   0   5  12       62.53       65.31      3.85 o 
   1   5  12        0.54        6.99      3.65 o 
   2   5  12        1.62        2.13      3.65 o 
   3   5  12        0.82        1.22      3.34 o 
   4   5  12        0.01       -1.52      3.65 o 
   5   5  12       77.67       68.69      5.17 o 
   6   5  12       68.99       66.56      5.47 o 
  -2   6  12       63.46       84.19      6.99 o 
  -1   6  12        3.48        0.95      2.90 o 
   0   6  12      174.86      204.13      5.58 o 
   1   6  12       21.54       22.30      2.99 o 
   2   6  12       27.04       31.61      4.86 o 
   3   6  12        4.45        0.61      3.65 o 
   4   6  12       12.96       10.03      3.95 o 
   5   6  12       60.13       59.57      5.17 o 
   6   6  12       19.01       18.84      4.56 o 
  -1   7  12        0.19       -4.19      2.79 o 
   0   7  12        1.11        0.76      2.79 o 
   1   7  12       10.60       12.99      2.77 o 
   2   7  12        4.72        4.25      3.95 o 
   3   7  12       45.61       58.96      5.77 o 
   5   7  12       67.71       62.61      5.47 o 
   6   7  12        8.61        1.22      3.65 o 
  -1   8  12      111.45      114.70      8.51 o 
   0   8  12        0.15       -0.41      4.86 o 
   1   8  12        4.48        6.15      4.41 o 
   2   8  12        0.04       -0.70      3.95 o 
   3   8  12       25.61       25.83      5.17 o 
   4   8  12      164.22      167.76      7.90 o 
   5   8  12        4.98       12.16      4.25 o 
   1   9  12       13.36       26.59      8.97 o 
   2   9  12        4.94        7.83      3.50 o 
   3   9  12       24.52       30.79      8.81 o 
   4   9  12        0.44       -4.25      3.95 o 
   1   1  13       65.92       70.51      7.60 o 
   2   1  13       24.06       25.37      3.59 o 
   1   2  13       16.26       13.98      5.47 o 
   2   2  13       10.59        5.71      5.32 o 
   3   2  13        0.49       -4.34      2.89 o 
   4   2  13       54.85       52.25      5.17 o 
   1   3  13        0.68       -5.01      3.34 o 
   2   3  13        1.94       -5.47      3.65 o 
   3   3  13       21.58       26.14      4.56 o 
   4   3  13       51.72       52.58      5.17 o 
   1   4  13       15.88       13.68      4.25 o 
   2   4  13       29.11       21.27      4.25 o 
   3   4  13       39.77       41.33      4.86 o 
   4   4  13        0.12       -1.52      3.65 o 
   5   4  13        4.94        6.69      4.25 o 
   0   5  13        0.13        2.74      3.65 o 
   1   5  13        2.17        3.65      3.95 o 
   2   5  13       35.42       30.09      4.86 o 
   3   5  13       20.31       17.02      4.25 o 
   4   5  13       65.73       48.63      5.17 o 
   5   5  13       32.54       32.22      4.86 o 
   0   6  13       14.12       12.16      4.56 o 
   1   6  13        1.08       -1.82      3.95 o 
   2   6  13       20.68       31.00      4.86 o 
   3   6  13       75.62       80.23      6.08 o 
   4   6  13       78.18       72.33      5.77 o 
   1   7  13       95.53       99.08      6.99 o 
   2   7  13       13.35       15.80      4.86 o 
   3   7  13       79.12       85.40      6.38 o 
                                                 
